# Supplementary material for: Genomic Analysis of Sarcomyxa edulis Reveals the Basis of Its Medicinal Properties and Evolutionary Relationships
Source: Front Microbiol. 2021 Jul 1;12:652324. doi: 10.3389/fmicb.2021.652324 (PMC8281127; doi:10.3389/fmicb.2021.652324)
Supplement: Supplementary Table 1 — Summary of fungi analyzed in this study and origin of their genomes. [file Data_Sheet_2.xlsx]

## Sheet: Table S1
TABLE S1 Summary of fungi analyzed in this study and origin of their genomes
Division	Clade	Species name	Growth style	Rot style	Class	Family	Download website
Ascomycota	Sordariales	Neurospora crassa	-	-	Sordariomycetes	Sordariaceae	https://www.ncbi.nlm.nih.gov/genome/?term=neurospora+crassa
	Saccharomycetales	Saccharomyces cerevisiae	-	-	Saccharomycetes	Saccharomycetaceae	https://www.ncbi.nlm.nih.gov/genome/15
Basidiomycota	Ustilaginales	Ustilago maydis	-	-	Ustilaginomycetes	Ustilaginaceae	https://www.ncbi.nlm.nih.gov/genome/?term=ustilago+maydis
	Tremellales	Tremella mesenterica	-	-	Tremellomycetes	Tremellaceae	https://www.ncbi.nlm.nih.gov/genome/?term=Tremella+mesenterica
		Cryptococcus neoformans	-	-	Tremellomycetes	Tremellaceae	https://www.ncbi.nlm.nih.gov/genome/?term=Cryptococcus+neoformans
	Sebacinales	Piriformospora indica	On log	-	Agaricomycetes	Serendipitaceae	https://www.ncbi.nlm.nih.gov/genome/?term=Piriformospora+indica
	Polyporales	Ganoderma sinense	On log	White rot	Agaricomycetes	Ganodermataceae	https://www.ncbi.nlm.nih.gov/genome/14501
		Dichomitus squalens	On log	White rot	Agaricomycetes	Polyporaceae	https://www.ncbi.nlm.nih.gov/genome/?term=Dichomitus+squalens
		Trametes versicolor	On log	White rot	Agaricomycetes	Polyporaceae	https://www.ncbi.nlm.nih.gov/genome/?term=Trametes+versicolor
		Wolfiporia cocos	On log	Brown rot	Agaricomycetes	Polyporaceae	https://www.ncbi.nlm.nih.gov/genome/?term=Wolfiporia+cocos
		Postia placenta	On log	Brown rot	Agaricomycetes	Polyporaceae	https://www.ncbi.nlm.nih.gov/genome/?term=Postia+placenta
	Boletales	Serpula lacrymans	On log	Brown rot	Agaricomycetes	Serpulaceae	https://www.ncbi.nlm.nih.gov/genome/?term=serpula+lacrymans
		Coniophora olivacea	On log	Brown rot	Agaricomycetes	Coniophoraceae	https://genome.jgi.doe.gov/portal/pages/dynamicOrganismDownload.jsf?organism=Conol1
	Agaricales	Pleurotus pulmonarius	On log	-	Agaricomycetes	Pleurotaceae	https://www.ncbi.nlm.nih.gov/genome/91460
		Pleurotus ostreatus	On log	-	Agaricomycetes	Pleurotaceae	https://www.ncbi.nlm.nih.gov/genome/?term=Pleurotus+ostreatus
		Sarcomyxa edulis	On log	-	Agaricomycetes	Mycenaceae
		Schizophyllum commune	On log	-	Agaricomycetes	Schizophyllaceae	https://www.ncbi.nlm.nih.gov/genome/?term=Schizophyllum+commune
		Lentinula edodes	On log	-	Agaricomycetes	Omphalotaceae	https://www.ncbi.nlm.nih.gov/genome/10984?genome_assembly_id=307454
		Panellus stipticus	On log	-	Agaricomycetes	Mycenaceae	https://genome.jgi.doe.gov/portal/pages/dynamicOrganismDownload.jsf?organism=Panst_LUM_1_1
		Mycena albidolilacea	On ground	-	Agaricomycetes	Mycenaceae	https://genome.jgi.doe.gov/portal/pages/dynamicOrganismDownload.jsf?organism=Mycalb1
		Termitomyces sp.	On log	-	Agaricomycetes	Lyophyllaceae	https://www.ncbi.nlm.nih.gov/genome/39860
		Hypsizygus marmoreus	On log	-	Agaricomycetes	Lyophyllaceae	https://www.ncbi.nlm.nih.gov/genome/44395?genome_assembly_id=272514
		Volvariella volvacea	On ground	-	Agaricomycetes	Pluteaceae	https://genome.jgi.doe.gov/portal/pages/dynamicOrganismDownload.jsf?organism=Volvo1
		Agaricus bisporus var. bisporus	On ground	-	Agaricomycetes	Agaricaceae	https://www.ncbi.nlm.nih.gov/genome/858?genome_assembly_id=31528
		Agaricus bisporus var. burnettii	On ground	-	Agaricomycetes	Agaricaceae	https://www.ncbi.nlm.nih.gov/genome/858?genome_assembly_id=31529
		Leucoagaricus sp.	On ground	-	Agaricomycetes	Agaricaceae	https://www.ncbi.nlm.nih.gov/genome/43710
		Coprinopsis cinerea	On ground	-	Agaricomycetes	Psathyrellaceae	https://www.ncbi.nlm.nih.gov/genome/?term=Coprinopsis+cinerea
		Laccaria bicolor	On ground	-	Agaricomycetes	Hydnangiaceae	https://www.ncbi.nlm.nih.gov/genome/?term=Laccaria+bicolor
		Hypholoma sublateritium	On log	-	Agaricomycetes	Hymenogastraceae	https://www.ncbi.nlm.nih.gov/genome/10490
		Hebeloma cylindrosporum	On log	-	Agaricomycetes	Hymenogastraceae	https://www.ncbi.nlm.nih.gov/genome/18207
		Gymnopilus dilepis	On log	-	Agaricomycetes	Hymenogastraceae	https://www.ncbi.nlm.nih.gov/genome/67261
		Galerina marginata	On log	-	Agaricomycetes	Hymenogastraceae	https://www.ncbi.nlm.nih.gov/genome/32058

## Sheet: Table S2
TABLE S2 Genes predicted to be involved in non coding RNA in S. edulis
Non coding RNA types	Seqname	Source	Type	Start	End	Score	Strand	Frame/phase	Attribute
rRNA	Contig13	RNAmmer-1.2	rRNA	46634	51026	3186.6	+	.	28s_rRNA
	Contig13	RNAmmer-1.2	rRNA	735	5126	3186.7	+	.	28s_rRNA
	Contig13	RNAmmer-1.2	rRNA	23682	28074	3186.6	+	.	28s_rRNA
	Contig13	RNAmmer-1.2	rRNA	35158	39550	3186.6	+	.	28s_rRNA
	Contig13	RNAmmer-1.2	rRNA	12207	16599	3186.6	+	.	28s_rRNA
	Contig13	RNAmmer-1.2	rRNA	33082	34887	1525.6	+	.	18s_rRNA
	Contig13	RNAmmer-1.2	rRNA	21606	23411	1525.6	+	.	18s_rRNA
	Contig13	RNAmmer-1.2	rRNA	44558	46363	1525.6	+	.	18s_rRNA
	Contig13	RNAmmer-1.2	rRNA	10132	11936	1516.3	+	.	18s_rRNA
	Contig13	RNAmmer-1.2	rRNA	28219	28332	65.5	+	.	5s_rRNA
	Contig13	RNAmmer-1.2	rRNA	39695	39808	65.5	+	.	5s_rRNA
	Contig13	RNAmmer-1.2	rRNA	16744	16857	65.5	+	.	5s_rRNA
	Contig13	RNAmmer-1.2	rRNA	51171	51284	65.5	+	.	5s_rRNA
	Contig13	RNAmmer-1.2	rRNA	5271	5384	65.5	+	.	5s_rRNA
sRNA	Contig1	cmsearch	sRNA	2091733	2091511	14.6	-	.	ID=SE.1_sRNA_000002;Target=RF01496:23:196;Threshold=;type="";Annotation=;
	Contig16	cmsearch	sRNA	643356	643415	12.4	+	.	ID=SE.1_sRNA_000001;Target=RF01701:1:69;Threshold=;type="";Annotation=;
	Contig20	cmsearch	sRNA	21596	21614	9.3	+	.	ID=SE.1_sRNA_000004;Target=RF01701:31:49;Threshold=;type="";Annotation=;
	Contig37	cmsearch	sRNA	15379	15393	3.2	+	.	ID=SE.1_sRNA_000007;Target=RF01663:23:37;Threshold=;type="";Annotation=;
	Contig4	cmsearch	sRNA	123360	123331	8.2	-	.	ID=SE.1_sRNA_000008;Target=RF01687:1:46;Threshold=;type="";Annotation=;
	Contig4	cmsearch	sRNA	1308550	1308539	4.8	-	.	ID=SE.1_sRNA_000010;Target=RF01816:25:36;Threshold=;type="";Annotation=;
snRNA	Contig1	cmsearch	snRNA	3804524	3804392	61.1	-	.	ID=SE.1_snRNA_000005;Target=RF00015:1:138;Threshold=;type="";Annotation=;
	Contig1	cmsearch	snRNA	4017927	4017810	51.7	-	.	ID=SE.1_snRNA_000006;Target=RF00020:1:117;Threshold=;type="";Annotation=;
	Contig10	cmsearch	snRNA	1136307	1136269	16.5	-	.	ID=SE.1_snRNA_000001;Target=RF00153:1:86;Threshold=;type="";Annotation=;
	Contig11	cmsearch	snRNA	330999	331113	90.1	+	.	ID=SE.1_snRNA_000002;Target=RF00026:1:106;Threshold=;type="";Annotation=;
	Contig11	cmsearch	snRNA	364866	364752	90.1	-	.	ID=SE.1_snRNA_000003;Target=RF00026:1:106;Threshold=;type="";Annotation=;
	Contig16	cmsearch	snRNA	670402	670402			.	ID=SE.1_snRNA_000004;Target=RF01185::;Threshold=;type="";Annotation=;
	Contig2	cmsearch	snRNA	1797075	1796959	73.8	-	.	ID=SE.1_snRNA_000010;Target=RF00020:1:117;Threshold=;type="";Annotation=;
	Contig21	cmsearch	snRNA	213743	213855	44.1	+	.	ID=SE.1_snRNA_000007;Target=RF00335:1:101;Threshold=;type="";Annotation=;
	Contig21	cmsearch	snRNA	214033	214134	46.2	+	.	ID=SE.1_snRNA_000008;Target=RF00335:1:101;Threshold=;type="";Annotation=;
	Contig28	cmsearch	snRNA	119405	119344	4.4	-	.	ID=SE.1_snRNA_000009;Target=RF00004:91:145;Threshold=;type="";Annotation=;
	Contig3	cmsearch	snRNA	893480	893416	29.2	-	.	ID=SE.1_snRNA_000014;Target=RF00069:14:72;Threshold=;type="";Annotation=;
	Contig3	cmsearch	snRNA	894483	894563	29.9	+	.	ID=SE.1_snRNA_000015;Target=RF00069:1:76;Threshold=;type="";Annotation=;
	Contig3	cmsearch	snRNA	1448159	1448281	62.5	+	.	ID=SE.1_snRNA_000013;Target=RF00015:1:138;Threshold=;type="";Annotation=;
	Contig31	cmsearch	snRNA	33655	33655			.	ID=SE.1_snRNA_000011;Target=RF00476::;Threshold=;type="";Annotation=;
	Contig31	cmsearch	snRNA	67310	67310			.	ID=SE.1_snRNA_000012;Target=RF00476::;Threshold=;type="";Annotation=;
	Contig4	cmsearch	snRNA	547170	547135	11	-	.	ID=SE.1_snRNA_000020;Target=RF00134:45:77;Threshold=;type="";Annotation=;
	Contig4	cmsearch	snRNA	933121	933121			.	ID=SE.1_snRNA_000021;Target=RF01511::;Threshold=;type="";Annotation=;
	Contig4	cmsearch	snRNA	1222677	1222776	24.6	+	.	ID=SE.1_snRNA_000016;Target=RF00218:1:84;Threshold=;type="";Annotation=;
	Contig4	cmsearch	snRNA	1369058	1369119	26.1	+	.	ID=SE.1_snRNA_000017;Target=RF00016:1:116;Threshold=;type="";Annotation=;
	Contig4	cmsearch	snRNA	1369198	1369281	12.5	+	.	ID=SE.1_snRNA_000018;Target=RF00016:43:112;Threshold=;type="";Annotation=;
	Contig4	cmsearch	snRNA	1866242	1866242			.	ID=SE.1_snRNA_000022;Target=RF01511::;Threshold=;type="";Annotation=;
	Contig4	cmsearch	snRNA	2100986	2100748	7.5	-	.	ID=SE.1_snRNA_000019;Target=RF01295:1:330;Threshold=;type="";Annotation=;
	Contig4	cmsearch	snRNA	2799622	2799622			.	ID=SE.1_snRNA_000023;Target=RF01511::;Threshold=;type="";Annotation=;
	Contig4	cmsearch	snRNA	3733002	3733002			.	ID=SE.1_snRNA_000024;Target=RF01511::;Threshold=;type="";Annotation=;
	Contig4	cmsearch	snRNA	4666743	4666743			.	ID=SE.1_snRNA_000025;Target=RF01511::;Threshold=;type="";Annotation=;
	Contig4	cmsearch	snRNA	5600484	5600484			.	ID=SE.1_snRNA_000026;Target=RF01511::;Threshold=;type="";Annotation=;
	Contig5	cmsearch	snRNA	1054052	1054141	46.8	+	.	ID=SE.1_snRNA_000027;Target=RF00309:1:98;Threshold=;type="";Annotation=;
	Contig5	cmsearch	snRNA	1354784	1354670	90.1	-	.	ID=SE.1_snRNA_000028;Target=RF00026:1:106;Threshold=;type="";Annotation=;
	Contig5	cmsearch	snRNA	1824059	1824173	90.1	+	.	ID=SE.1_snRNA_000029;Target=RF00026:1:106;Threshold=;type="";Annotation=;
	Contig6	cmsearch	snRNA	281857	281669	105.9	-	.	ID=SE.1_snRNA_000036;Target=RF00004:1:192;Threshold=;type="";Annotation=;
	Contig6	cmsearch	snRNA	1431189	1431101	36.8	-	.	ID=SE.1_snRNA_000030;Target=RF00213:1:89;Threshold=;type="";Annotation=;
	Contig6	cmsearch	snRNA	1431529	1431479	36.7	-	.	ID=SE.1_snRNA_000031;Target=RF00213:31:82;Threshold=;type="";Annotation=;
	Contig6	cmsearch	snRNA	1617076	1617076			.	ID=SE.1_snRNA_000032;Target=RF01860::;Threshold=;type="";Annotation=;
	Contig6	cmsearch	snRNA	1720069	1720257	105.6	+	.	ID=SE.1_snRNA_000033;Target=RF00004:1:192;Threshold=;type="";Annotation=;
	Contig6	cmsearch	snRNA	1765585	1765397	107.9	-	.	ID=SE.1_snRNA_000034;Target=RF00004:1:192;Threshold=;type="";Annotation=;
	Contig6	cmsearch	snRNA	1822861	1823049	105.6	+	.	ID=SE.1_snRNA_000035;Target=RF00004:1:192;Threshold=;type="";Annotation=;
	Contig7	cmsearch	snRNA	215354	215467	57.1	+	.	ID=SE.1_snRNA_000037;Target=RF00335:1:101;Threshold=;type="";Annotation=;
miRNA	Contig1	cmsearch	miRNA	118344	118369	2.7	+	.	ID=SE.1_miRNA_000057;Target=RF01059:1:97;Threshold=;type="";Annotation=;
	Contig1	cmsearch	miRNA	118372	118427	9.5	+	.	ID=SE.1_miRNA_000056;Target=RF01059:1:97;Threshold=;type="";Annotation=;
	Contig1	cmsearch	miRNA	1119490	1119504	1.9	+	.	ID=SE.1_miRNA_000052;Target=RF01059:1:97;Threshold=;type="";Annotation=;
	Contig1	cmsearch	miRNA	1119505	1119566	12.2	+	.	ID=SE.1_miRNA_000051;Target=RF01059:1:97;Threshold=;type="";Annotation=;
	Contig1	cmsearch	miRNA	1132916	1132964	8.1	+	.	ID=SE.1_miRNA_000053;Target=RF01059:1:97;Threshold=;type="";Annotation=;
	Contig1	cmsearch	miRNA	1162656	1162600	10.3	-	.	ID=SE.1_miRNA_000055;Target=RF01059:1:97;Threshold=;type="";Annotation=;
	Contig1	cmsearch	miRNA	1332497	1332453	4.9	-	.	ID=SE.1_miRNA_000058;Target=RF01059:1:46;Threshold=;type="";Annotation=;
	Contig1	cmsearch	miRNA	1861231	1861162	5.7	-	.	ID=SE.1_miRNA_000060;Target=RF01059:42:97;Threshold=;type="";Annotation=;
	Contig1	cmsearch	miRNA	2560480	2560452	9.4	-	.	ID=SE.1_miRNA_000062;Target=RF01059:1:97;Threshold=;type="";Annotation=;
	Contig1	cmsearch	miRNA	2621860	2621943	10.8	+	.	ID=SE.1_miRNA_000063;Target=RF01059:1:97;Threshold=;type="";Annotation=;
	Contig1	cmsearch	miRNA	2769271	2769217	19.1	-	.	ID=SE.1_miRNA_000065;Target=RF01059:1:97;Threshold=;type="";Annotation=;
	Contig1	cmsearch	miRNA	3037466	3037396	19.8	-	.	ID=SE.1_miRNA_000067;Target=RF01059:1:97;Threshold=;type="";Annotation=;
	Contig1	cmsearch	miRNA	3084711	3084795	7.5	+	.	ID=SE.1_miRNA_000070;Target=RF01059:1:97;Threshold=;type="";Annotation=;
	Contig1	cmsearch	miRNA	3241342	3241300	8	-	.	ID=SE.1_miRNA_000071;Target=RF01059:1:97;Threshold=;type="";Annotation=;
	Contig1	cmsearch	miRNA	3691071	3690986	8.3	-	.	ID=SE.1_miRNA_000072;Target=RF01059:1:97;Threshold=;type="";Annotation=;
	Contig10	cmsearch	miRNA	611641	611731	8.1	+	.	ID=SE.1_miRNA_000005;Target=RF01059:1:97;Threshold=;type="";Annotation=;
	Contig10	cmsearch	miRNA	777251	777216	5.5	-	.	ID=SE.1_miRNA_000006;Target=RF01059:14:49;Threshold=;type="";Annotation=;
	Contig10	cmsearch	miRNA	1319409	1319494	7.9	+	.	ID=SE.1_miRNA_000001;Target=RF01059:1:97;Threshold=;type="";Annotation=;
	Contig10	cmsearch	miRNA	1432201	1432179	3.8	-	.	ID=SE.1_miRNA_000003;Target=RF01059:1:97;Threshold=;type="";Annotation=;
	Contig10	cmsearch	miRNA	1432258	1432229	10.9	-	.	ID=SE.1_miRNA_000002;Target=RF01059:1:97;Threshold=;type="";Annotation=;
	Contig10	cmsearch	miRNA	1463962	1463984	7.6	+	.	ID=SE.1_miRNA_000004;Target=RF01059:1:97;Threshold=;type="";Annotation=;
	Contig11	cmsearch	miRNA	310838	310934	8.7	+	.	ID=SE.1_miRNA_000007;Target=RF01059:1:97;Threshold=;type="";Annotation=;
	Contig11	cmsearch	miRNA	514342	514280	9.7	-	.	ID=SE.1_miRNA_000008;Target=RF01059:1:97;Threshold=;type="";Annotation=;
	Contig11	cmsearch	miRNA	842119	842086	3.6	-	.	ID=SE.1_miRNA_000010;Target=RF01059:1:34;Threshold=;type="";Annotation=;
	Contig11	cmsearch	miRNA	842219	842264	10.7	+	.	ID=SE.1_miRNA_000009;Target=RF01059:1:97;Threshold=;type="";Annotation=;
	Contig11	cmsearch	miRNA	959635	959573	7.1	-	.	ID=SE.1_miRNA_000012;Target=RF01059:1:64;Threshold=;type="";Annotation=;
	Contig12	cmsearch	miRNA	155946	156017	8.1	+	.	ID=SE.1_miRNA_000014;Target=RF01059:1:97;Threshold=;type="";Annotation=;
	Contig12	cmsearch	miRNA	179761	179690	8.1	-	.	ID=SE.1_miRNA_000016;Target=RF01059:1:97;Threshold=;type="";Annotation=;
	Contig12	cmsearch	miRNA	714647	714739	9.1	+	.	ID=SE.1_miRNA_000018;Target=RF01059:1:97;Threshold=;type="";Annotation=;
	Contig12	cmsearch	miRNA	726313	726273	8.9	-	.	ID=SE.1_miRNA_000019;Target=RF01059:1:97;Threshold=;type="";Annotation=;
	Contig13	cmsearch	miRNA	551238	551170	8.8	-	.	ID=SE.1_miRNA_000022;Target=RF01059:1:97;Threshold=;type="";Annotation=;
	Contig13	cmsearch	miRNA	810872	810794	17.4	-	.	ID=SE.1_miRNA_000023;Target=RF01059:1:97;Threshold=;type="";Annotation=;
	Contig13	cmsearch	miRNA	1043847	1043921	7.6	+	.	ID=SE.1_miRNA_000021;Target=RF01059:1:97;Threshold=;type="";Annotation=;
	Contig14	cmsearch	miRNA	164158	164084	9.8	-	.	ID=SE.1_miRNA_000025;Target=RF01059:1:97;Threshold=;type="";Annotation=;
	Contig14	cmsearch	miRNA	640887	640871	1	-	.	ID=SE.1_miRNA_000027;Target=RF01059:1:97;Threshold=;type="";Annotation=;
	Contig14	cmsearch	miRNA	640917	640890	5.5	-	.	ID=SE.1_miRNA_000026;Target=RF01059:1:97;Threshold=;type="";Annotation=;
	Contig14	cmsearch	miRNA	920104	920127	8.3	+	.	ID=SE.1_miRNA_000029;Target=RF01059:74:97;Threshold=;type="";Annotation=;
	Contig14	cmsearch	miRNA	920236	920329	9	+	.	ID=SE.1_miRNA_000028;Target=RF01059:1:97;Threshold=;type="";Annotation=;
	Contig14	cmsearch	miRNA	921886	921926	8.8	+	.	ID=SE.1_miRNA_000032;Target=RF01059:1:97;Threshold=;type="";Annotation=;
	Contig14	cmsearch	miRNA	921970	922087	13.6	+	.	ID=SE.1_miRNA_000031;Target=RF01059:1:97;Threshold=;type="";Annotation=;
	Contig15	cmsearch	miRNA	704924	704877	9.1	-	.	ID=SE.1_miRNA_000034;Target=RF01059:1:97;Threshold=;type="";Annotation=;
	Contig16	cmsearch	miRNA	536626	536588	4	-	.	ID=SE.1_miRNA_000035;Target=RF01059:59:97;Threshold=;type="";Annotation=;
	Contig16	cmsearch	miRNA	585015	585112	16.2	+	.	ID=SE.1_miRNA_000037;Target=RF01059:1:97;Threshold=;type="";Annotation=;
	Contig17	cmsearch	miRNA	24480	24382	9.5	-	.	ID=SE.1_miRNA_000038;Target=RF01059:1:97;Threshold=;type="";Annotation=;
	Contig17	cmsearch	miRNA	597194	597152	0.7	-	.	ID=SE.1_miRNA_000039;Target=RF01059:1:97;Threshold=;type="";Annotation=;
	Contig18	cmsearch	miRNA	199689	199617	7.5	-	.	ID=SE.1_miRNA_000040;Target=RF01059:1:97;Threshold=;type="";Annotation=;
	Contig18	cmsearch	miRNA	296930	296900	8.2	-	.	ID=SE.1_miRNA_000041;Target=RF01059:1:97;Threshold=;type="";Annotation=;
	Contig18	cmsearch	miRNA	383743	383732	0.8	-	.	ID=SE.1_miRNA_000043;Target=RF01059:1:97;Threshold=;type="";Annotation=;
	Contig18	cmsearch	miRNA	471853	471873	9.8	+	.	ID=SE.1_miRNA_000044;Target=RF00963:33:53;Threshold=;type="";Annotation=;
	Contig18	cmsearch	miRNA	653277	653321	9	+	.	ID=SE.1_miRNA_000046;Target=RF01059:1:97;Threshold=;type="";Annotation=;
	Contig19	cmsearch	miRNA	190841	190940	32.5	+	.	ID=SE.1_miRNA_000047;Target=RF01059:1:97;Threshold=;type="";Annotation=;
	Contig19	cmsearch	miRNA	436963	437030	15.1	+	.	ID=SE.1_miRNA_000049;Target=RF01059:1:97;Threshold=;type="";Annotation=;
	Contig2	cmsearch	miRNA	319214	319269	10.4	+	.	ID=SE.1_miRNA_000097;Target=RF01059:1:57;Threshold=;type="";Annotation=;
	Contig2	cmsearch	miRNA	959679	959559	11.6	-	.	ID=SE.1_miRNA_000099;Target=RF01059:1:97;Threshold=;type="";Annotation=;
	Contig2	cmsearch	miRNA	2526498	2526444	14.3	-	.	ID=SE.1_miRNA_000096;Target=RF01059:1:97;Threshold=;type="";Annotation=;
	Contig20	cmsearch	miRNA	551462	551542	11.3	+	.	ID=SE.1_miRNA_000073;Target=RF01059:1:97;Threshold=;type="";Annotation=;
	Contig21	cmsearch	miRNA	273988	273953	14	-	.	ID=SE.1_miRNA_000075;Target=RF01059:1:97;Threshold=;type="";Annotation=;
	Contig22	cmsearch	miRNA	31386	31292	15.1	-	.	ID=SE.1_miRNA_000076;Target=RF01059:3:97;Threshold=;type="";Annotation=;
	Contig23	cmsearch	miRNA	99562	99476	8.7	-	.	ID=SE.1_miRNA_000081;Target=RF01059:1:97;Threshold=;type="";Annotation=;
	Contig23	cmsearch	miRNA	226596	226547	9.1	-	.	ID=SE.1_miRNA_000080;Target=RF01059:1:97;Threshold=;type="";Annotation=;
	Contig24	cmsearch	miRNA	126270	126198	3.3	-	.	ID=SE.1_miRNA_000082;Target=RF01059:1:73;Threshold=;type="";Annotation=;
	Contig24	cmsearch	miRNA	130536	130596	24.1	+	.	ID=SE.1_miRNA_000084;Target=RF01059:1:97;Threshold=;type="";Annotation=;
	Contig24	cmsearch	miRNA	133252	133185	5.5	-	.	ID=SE.1_miRNA_000087;Target=RF01059:1:71;Threshold=;type="";Annotation=;
	Contig26	cmsearch	miRNA	29322	29333	0.2	+	.	ID=SE.1_miRNA_000089;Target=RF01059:1:97;Threshold=;type="";Annotation=;
	Contig26	cmsearch	miRNA	29334	29398	6.7	+	.	ID=SE.1_miRNA_000088;Target=RF01059:1:97;Threshold=;type="";Annotation=;
	Contig27	cmsearch	miRNA	69962	69998	12.6	+	.	ID=SE.1_miRNA_000091;Target=RF01059:1:97;Threshold=;type="";Annotation=;
	Contig27	cmsearch	miRNA	176202	176298	13.6	+	.	ID=SE.1_miRNA_000090;Target=RF01059:1:97;Threshold=;type="";Annotation=;
	Contig28	cmsearch	miRNA	1595	1534	8.5	-	.	ID=SE.1_miRNA_000093;Target=RF01059:1:97;Threshold=;type="";Annotation=;
	Contig28	cmsearch	miRNA	73371	73408	14.6	+	.	ID=SE.1_miRNA_000094;Target=RF01059:1:97;Threshold=;type="";Annotation=;
	Contig28	cmsearch	miRNA	106168	106082	8.7	-	.	ID=SE.1_miRNA_000092;Target=RF01059:1:97;Threshold=;type="";Annotation=;
	Contig3	cmsearch	miRNA	20671	20719	9.8	+	.	ID=SE.1_miRNA_000127;Target=RF01059:1:97;Threshold=;type="";Annotation=;
	Contig3	cmsearch	miRNA	48212	48306	10.4	+	.	ID=SE.1_miRNA_000134;Target=RF01059:1:97;Threshold=;type="";Annotation=;
	Contig3	cmsearch	miRNA	374112	374146	8.8	+	.	ID=SE.1_miRNA_000133;Target=RF01059:1:97;Threshold=;type="";Annotation=;
	Contig3	cmsearch	miRNA	583750	583668	14.7	-	.	ID=SE.1_miRNA_000135;Target=RF01059:1:97;Threshold=;type="";Annotation=;
	Contig3	cmsearch	miRNA	771016	771097	7	+	.	ID=SE.1_miRNA_000137;Target=RF01059:43:97;Threshold=;type="";Annotation=;
	Contig3	cmsearch	miRNA	771169	771126	10	-	.	ID=SE.1_miRNA_000136;Target=RF01059:1:97;Threshold=;type="";Annotation=;
	Contig3	cmsearch	miRNA	905300	905237	15.7	-	.	ID=SE.1_miRNA_000139;Target=RF01059:1:97;Threshold=;type="";Annotation=;
	Contig3	cmsearch	miRNA	969386	969429	10.8	+	.	ID=SE.1_miRNA_000140;Target=RF01059:1:97;Threshold=;type="";Annotation=;
	Contig3	cmsearch	miRNA	1111082	1111041	16.6	-	.	ID=SE.1_miRNA_000113;Target=RF01059:1:97;Threshold=;type="";Annotation=;
	Contig3	cmsearch	miRNA	1128739	1128780	10.5	+	.	ID=SE.1_miRNA_000116;Target=RF01059:1:97;Threshold=;type="";Annotation=;
	Contig3	cmsearch	miRNA	1199104	1199060	11.7	-	.	ID=SE.1_miRNA_000118;Target=RF01059:1:97;Threshold=;type="";Annotation=;
	Contig3	cmsearch	miRNA	1481259	1481229	2.2	-	.	ID=SE.1_miRNA_000120;Target=RF01059:1:97;Threshold=;type="";Annotation=;
	Contig3	cmsearch	miRNA	1481305	1481266	8.3	-	.	ID=SE.1_miRNA_000119;Target=RF01059:1:97;Threshold=;type="";Annotation=;
	Contig3	cmsearch	miRNA	1808846	1808814	9.2	-	.	ID=SE.1_miRNA_000121;Target=RF01059:1:97;Threshold=;type="";Annotation=;
	Contig3	cmsearch	miRNA	1808898	1808859	3.5	-	.	ID=SE.1_miRNA_000122;Target=RF01059:1:97;Threshold=;type="";Annotation=;
	Contig3	cmsearch	miRNA	1843007	1842966	13.7	-	.	ID=SE.1_miRNA_000123;Target=RF01059:1:97;Threshold=;type="";Annotation=;
	Contig3	cmsearch	miRNA	1843063	1843013	0.7	-	.	ID=SE.1_miRNA_000125;Target=RF01059:1:97;Threshold=;type="";Annotation=;
	Contig3	cmsearch	miRNA	1851285	1851349	10.1	+	.	ID=SE.1_miRNA_000126;Target=RF01059:1:97;Threshold=;type="";Annotation=;
	Contig3	cmsearch	miRNA	2320202	2320120	6.7	-	.	ID=SE.1_miRNA_000130;Target=RF01059:1:74;Threshold=;type="";Annotation=;
	Contig3	cmsearch	miRNA	2320280	2320237	9.8	-	.	ID=SE.1_miRNA_000128;Target=RF01059:1:97;Threshold=;type="";Annotation=;
	Contig3	cmsearch	miRNA	2320365	2320402	3.2	+	.	ID=SE.1_miRNA_000131;Target=RF01059:1:39;Threshold=;type="";Annotation=;
	Contig3	cmsearch	miRNA	2608264	2608159	4.7	-	.	ID=SE.1_miRNA_000132;Target=RF01059:1:97;Threshold=;type="";Annotation=;
	Contig30	cmsearch	miRNA	76463	76511	6.3	+	.	ID=SE.1_miRNA_000101;Target=RF01059:1:97;Threshold=;type="";Annotation=;
	Contig31	cmsearch	miRNA	73810	73837	7.3	+	.	ID=SE.1_miRNA_000102;Target=RF01059:1:97;Threshold=;type="";Annotation=;
	Contig32	cmsearch	miRNA	65449	65500	13.2	+	.	ID=SE.1_miRNA_000103;Target=RF01045:26:67;Threshold=;type="";Annotation=;
	Contig32	cmsearch	miRNA	83746	83774	5.1	+	.	ID=SE.1_miRNA_000104;Target=RF01059:1:97;Threshold=;type="";Annotation=;
	Contig33	cmsearch	miRNA	19819	19732	8.2	-	.	ID=SE.1_miRNA_000105;Target=RF01059:1:97;Threshold=;type="";Annotation=;
	Contig33	cmsearch	miRNA	94432	94491	17.8	+	.	ID=SE.1_miRNA_000106;Target=RF01059:1:97;Threshold=;type="";Annotation=;
	Contig34	cmsearch	miRNA	21228	21162	24	-	.	ID=SE.1_miRNA_000107;Target=RF00076:1:76;Threshold=;type="";Annotation=;
	Contig34	cmsearch	miRNA	31680	31717	14.6	+	.	ID=SE.1_miRNA_000108;Target=RF01059:1:97;Threshold=;type="";Annotation=;
	Contig34	cmsearch	miRNA	38692	38736	9.3	+	.	ID=SE.1_miRNA_000110;Target=RF00667:1:69;Threshold=;type="";Annotation=;
	Contig35	cmsearch	miRNA	21648	21747	11.4	+	.	ID=SE.1_miRNA_000112;Target=RF01059:1:97;Threshold=;type="";Annotation=;
	Contig4	cmsearch	miRNA	73036	73089	16.2	+	.	ID=SE.1_miRNA_000151;Target=RF01059:1:97;Threshold=;type="";Annotation=;
	Contig4	cmsearch	miRNA	116277	116235	10.2	-	.	ID=SE.1_miRNA_000147;Target=RF01059:1:97;Threshold=;type="";Annotation=;
	Contig4	cmsearch	miRNA	844582	844503	13.9	-	.	ID=SE.1_miRNA_000152;Target=RF01059:1:97;Threshold=;type="";Annotation=;
	Contig4	cmsearch	miRNA	1083770	1083858	13.2	+	.	ID=SE.1_miRNA_000146;Target=RF01059:1:97;Threshold=;type="";Annotation=;
	Contig4	cmsearch	miRNA	1367157	1367275	17.2	+	.	ID=SE.1_miRNA_000148;Target=RF01059:1:97;Threshold=;type="";Annotation=;
	Contig4	cmsearch	miRNA	1526848	1526820	8.4	-	.	ID=SE.1_miRNA_000149;Target=RF01059:1:97;Threshold=;type="";Annotation=;
	Contig4	cmsearch	miRNA	1852284	1852233	11.8	-	.	ID=SE.1_miRNA_000150;Target=RF01059:1:97;Threshold=;type="";Annotation=;
	Contig41	cmsearch	miRNA	1621	1636	0.6	+	.	ID=SE.1_miRNA_000141;Target=RF00885:1:275;Threshold=;type="";Annotation=;
	Contig5	cmsearch	miRNA	1792922	1792978	8.5	+	.	ID=SE.1_miRNA_000155;Target=RF01059:27:97;Threshold=;type="";Annotation=;
	Contig5	cmsearch	miRNA	1793082	1793001	14	-	.	ID=SE.1_miRNA_000154;Target=RF01059:1:97;Threshold=;type="";Annotation=;
	Contig5	cmsearch	miRNA	2035095	2035139	8.6	+	.	ID=SE.1_miRNA_000156;Target=RF01059:1:97;Threshold=;type="";Annotation=;
	Contig5	cmsearch	miRNA	2197748	2197849	17.3	+	.	ID=SE.1_miRNA_000157;Target=RF01059:1:97;Threshold=;type="";Annotation=;
	Contig6	cmsearch	miRNA	162948	162983	14.3	+	.	ID=SE.1_miRNA_000162;Target=RF01059:1:97;Threshold=;type="";Annotation=;
	Contig6	cmsearch	miRNA	377391	377338	5.3	-	.	ID=SE.1_miRNA_000164;Target=RF01059:1:97;Threshold=;type="";Annotation=;
	Contig6	cmsearch	miRNA	501207	501115	11.8	-	.	ID=SE.1_miRNA_000165;Target=RF01059:1:97;Threshold=;type="";Annotation=;
	Contig6	cmsearch	miRNA	1103424	1103525	13.8	+	.	ID=SE.1_miRNA_000159;Target=RF01059:1:97;Threshold=;type="";Annotation=;
	Contig6	cmsearch	miRNA	1293770	1293854	5.8	+	.	ID=SE.1_miRNA_000160;Target=RF01059:1:97;Threshold=;type="";Annotation=;
	Contig6	cmsearch	miRNA	1300505	1300443	11.5	-	.	ID=SE.1_miRNA_000161;Target=RF01059:1:97;Threshold=;type="";Annotation=;
	Contig7	cmsearch	miRNA	172319	172400	3.1	+	.	ID=SE.1_miRNA_000168;Target=RF01059:1:97;Threshold=;type="";Annotation=;
	Contig7	cmsearch	miRNA	405918	405879	9.4	-	.	ID=SE.1_miRNA_000169;Target=RF01059:1:97;Threshold=;type="";Annotation=;
	Contig7	cmsearch	miRNA	441255	441221	8.8	-	.	ID=SE.1_miRNA_000170;Target=RF01059:1:97;Threshold=;type="";Annotation=;
	Contig7	cmsearch	miRNA	555519	555430	12.4	-	.	ID=SE.1_miRNA_000172;Target=RF01059:1:97;Threshold=;type="";Annotation=;
	Contig7	cmsearch	miRNA	619295	619391	20	+	.	ID=SE.1_miRNA_000173;Target=RF01059:1:97;Threshold=;type="";Annotation=;
	Contig7	cmsearch	miRNA	771415	771478	14.7	+	.	ID=SE.1_miRNA_000174;Target=RF01059:1:97;Threshold=;type="";Annotation=;
	Contig7	cmsearch	miRNA	1348374	1348453	11.6	+	.	ID=SE.1_miRNA_000166;Target=RF01059:1:97;Threshold=;type="";Annotation=;
	Contig7	cmsearch	miRNA	1639016	1639051	8.2	+	.	ID=SE.1_miRNA_000167;Target=RF01059:1:97;Threshold=;type="";Annotation=;
	Contig8	cmsearch	miRNA	106731	106774	8.5	+	.	ID=SE.1_miRNA_000175;Target=RF01059:1:97;Threshold=;type="";Annotation=;
	Contig8	cmsearch	miRNA	504240	504183	10.3	-	.	ID=SE.1_miRNA_000178;Target=RF01059:1:97;Threshold=;type="";Annotation=;
	Contig8	cmsearch	miRNA	505936	506005	12.9	+	.	ID=SE.1_miRNA_000180;Target=RF01059:1:97;Threshold=;type="";Annotation=;
	Contig8	cmsearch	miRNA	518620	518572	8.8	-	.	ID=SE.1_miRNA_000181;Target=RF01059:1:49;Threshold=;type="";Annotation=;
	Contig8	cmsearch	miRNA	527534	527450	17	-	.	ID=SE.1_miRNA_000182;Target=RF01059:1:97;Threshold=;type="";Annotation=;
	Contig8	cmsearch	miRNA	893401	893355	13.6	-	.	ID=SE.1_miRNA_000184;Target=RF01059:1:97;Threshold=;type="";Annotation=;
	Contig8	cmsearch	miRNA	982405	982363	9.6	-	.	ID=SE.1_miRNA_000185;Target=RF01059:1:97;Threshold=;type="";Annotation=;
	Contig8	cmsearch	miRNA	1329204	1329251	10.2	+	.	ID=SE.1_miRNA_000176;Target=RF01059:1:97;Threshold=;type="";Annotation=;
	Contig8	cmsearch	miRNA	1441747	1441784	10.3	+	.	ID=SE.1_miRNA_000177;Target=RF01059:1:97;Threshold=;type="";Annotation=;
	Contig9	cmsearch	miRNA	361647	361686	8.2	+	.	ID=SE.1_miRNA_000195;Target=RF01059:1:97;Threshold=;type="";Annotation=;
	Contig9	cmsearch	miRNA	689157	689115	8.7	-	.	ID=SE.1_miRNA_000196;Target=RF01059:1:97;Threshold=;type="";Annotation=;
	Contig9	cmsearch	miRNA	1450894	1450930	9	+	.	ID=SE.1_miRNA_000186;Target=RF01059:1:97;Threshold=;type="";Annotation=;
	Contig9	cmsearch	miRNA	1452862	1452931	13.5	+	.	ID=SE.1_miRNA_000187;Target=RF01059:1:97;Threshold=;type="";Annotation=;
	Contig9	cmsearch	miRNA	1454909	1454989	20.1	+	.	ID=SE.1_miRNA_000189;Target=RF01059:1:97;Threshold=;type="";Annotation=;
	Contig9	cmsearch	miRNA	1492571	1492606	10.4	+	.	ID=SE.1_miRNA_000193;Target=RF01059:1:97;Threshold=;type="";Annotation=;

## Sheet: Table S3
TABLE S3 S. edulis gene annotations
Gene_id	Locus	nr	KEGG	KOG	TCDB	GO	PHI	P450	Secretory_Protein	CAZy
SE.1A0001	{Contig10:537:981:+}	{NA}	{NA}	{NA}	{NA}	{NA}	{NA}	{NA}	{NA}	{NA}
SE.1A0002	{Contig10:4082:7202:-}	{NA}	{NA}	{NA}	{NA}	{NA}	{NA}	{NA}	{NA}	{NA}
SE.1A0003	{Contig10:19251:19771:-}	{NA}	{NA}	{NA}	{NA}	{GO:0016049; cell growth; biological_process GO:0031225; anchored to membrane; cellular_component GO:0010215; cellulose microfibril organization; biological_process}	{NA}	{NA}	{NA}	{NA}
SE.1A0004	{Contig10:20367:21189:-}	{gi|648161575|gb|KDR75282.1|; hypothetical protein [Galerina marginata CBS 339.88, GALMADRAFT_249285]}	{cne:CNF04140; K07975 RHO1 Rho family, other -- --}	{SPAC16.01; KOG0393 Ras-related small GTPase, Rho type R General function prediction only ;}	{NA}	{GO:0007264; small GTPase mediated signal transduction; biological_process GO:0005525; GTP binding; molecular_function GO:0005622; intracellular; cellular_component}	{NA}	{NA}	{NA}	{NA}
SE.1A0005	{Contig10:23539:25905:-}	{gi|299754593|ref|XP_001841055.2|; CMGC/SRPK protein kinase [Coprinopsis cinerea okayama7#130]}	{ppl:POSPLDRAFT_29858; K08832 STK23, SRPK3 serine/threonine kinase 23 2.7.11.1 --}	{Hs7657629; KOG1290 Serine/threonine protein kinase T Signal transduction mechanisms ;}	{NA}	{GO:0006479; protein methylation; biological_process GO:0006468; protein phosphorylation; biological_process GO:0005737; cytoplasm; cellular_component GO:0008276; protein methyltransferase activity; molecular_function GO:0004672; protein kinase activity; molecular_function GO:0005524; ATP binding; molecular_function}	{PHI:1193; (Sc Sky1) FGSG_02795 5518 Fusarium graminearum reduced virulence}	{NA}	{NA}	{NA}
SE.1A0006	{Contig10:27582:29253:-}	{NA}	{NA}	{NA}	{NA}	{NA}	{NA}	{NA}	{NA}	{NA}
SE.1A0007	{Contig10:33671:34646:+}	{gi|618815966|ref|XP_007310573.1|; hypothetical protein [Stereum hirsutum FP-91666 SS1, STEHIDRAFT_87469]}	{NA}	{NA}	{NA}	{NA}	{NA}	{NA}	{NA}	{EIM80453.1_GH135; {STEHIDRAFT_87469;--;Stereum hirsutum FP-91666 SS1;--} &alpha;-1,4-galactosaminogalactan hydrolase (EC 3.2.1.-) Formerly family X307. Based on article PMID:26342082.}
SE.1A0008	{Contig10:36435:38527:+}	{gi|597929316|ref|XP_007319002.1|; hypothetical protein [Serpula lacrymans]}	{tan:TA13790; K01128 E3.1.4.- -- -- --}	{SPAC17A5.02c; KOG2863 RNA lariat debranching enzyme A RNA processing and modification ;}	{NA}	{GO:0016787; hydrolase activity; molecular_function GO:0006397; mRNA processing; biological_process GO:0016788; hydrolase activity, acting on ester bonds; molecular_function}	{NA}	{NA}	{NA}	{NA}
SE.1A0009	{Contig10:44600:46223:+}	{NA}	{NA}	{NA}	{NA}	{NA}	{NA}	{NA}	{NA}	{NA}
SE.1A0010	{Contig10:46484:48197:-}	{NA}	{NA}	{NA}	{NA}	{NA}	{NA}	{NA}	{NA}	{NA}
SE.1A0011	{Contig10:50704:52969:-}	{NA}	{NA}	{NA}	{NA}	{NA}	{NA}	{NA}	{NA}	{NA}
SE.1A0012	{Contig10:54222:55139:-}	{gi|618810570|ref|XP_007307972.1|; hypothetical protein [Stereum hirsutum FP-91666 SS1, STEHIDRAFT_160394]}	{NA}	{NA}	{NA}	{NA}	{NA}	{NA}	{NA}	{NA}
SE.1A0013	{Contig10:55433:57723:-}	{gi|630363309|ref|XP_007870929.1|; RNI-like protein [Gloeophyllum trabeum ATCC 11539]}	{cci:CC1G_14031; K15082 RAD7 DNA repair protein RAD7 -- --}	{NA}	{NA}	{GO:0009055; NA GO:0004129; cytochrome-c oxidase activity; molecular_function GO:0005746; mitochondrial respiratory chain; cellular_component}	{NA}	{NA}	{NA}	{NA}
SE.1A0014	{Contig10:58797:59351:+}	{NA}	{NA}	{NA}	{NA}	{NA}	{NA}	{NA}	{YES}	{NA}
SE.1A0015	{Contig10:60488:62002:-}	{gi|648164858|gb|KDR78538.1|; hypothetical protein [Galerina marginata CBS 339.88, GALMADRAFT_209014]}	{lbc:LACBIDRAFT_190490; K01581 E4.1.1.17, ODC1, speC, speF ornithine decarboxylase 4.1.1.17 Metabolism; Amino acid metabolism; Arginine and proline metabolism [PATH:ko00330]Metabolism; Metabolism of other amino acids; Glutathione metabolism [PATH:ko00480]}	{Hs4505489; KOG0622 Ornithine decarboxylase E Amino acid transport and metabolism ;}	{NA}	{GO:0003824; NA}	{PHI:2228; odc X88796 5270 Ustilago maydis loss of pathogenicity}	{NA}	{NA}	{NA}
SE.1A0016	{Contig10:63226:64702:-}	{gi|170106501|ref|XP_001884462.1|; predicted protein [Laccaria bicolor S238N-H82]}	{lbc:LACBIDRAFT_303856; K14847 RPF2 ribosome production factor 2 -- --}	{SPAC926.08c; KOG3031 Protein required for biogenesis of the ribosomal 60S subunit J Translation, ribosomal structure and biogenesis ;}	{NA}	{NA}	{NA}	{NA}	{NA}	{NA}
SE.1A0017	{Contig10:64954:68933:+}	{gi|336368821|gb|EGN97163.1|; hypothetical protein [Serpula lacrymans var. lacrymans S7.3, SERLA73DRAFT_161344]}	{NA}	{NA}	{NA}	{NA}	{NA}	{NA}	{NA}	{NA}
SE.1A0018	{Contig10:69630:74030:-}	{gi|648168491|gb|KDR82144.1|; hypothetical protein [Galerina marginata CBS 339.88, GALMADRAFT_222024]}	{cnb:CNBG4180; K13953 adhP alcohol dehydrogenase, propanol-preferring 1.1.1.1 Metabolism; Carbohydrate metabolism; Glycolysis / Gluconeogenesis [PATH:ko00010]Metabolism; Lipid metabolism; Fatty acid degradation [PATH:ko00071]Metabolism; Amino acid metabolism; Tyrosine metabolism [PATH:ko00350]Metabolism; Xenobiotics biodegradation and metabolism; Chloroalkane and chloroalkene degradation [PATH:ko…	{NA}	{NA}	{GO:0016491; oxidoreductase activity; molecular_function GO:0050661; NADP binding; molecular_function GO:0004499; flavin-containing monooxygenase activity; molecular_function GO:0050660; flavin adenine dinucleotide binding; molecular_function GO:0048037; cofactor binding; molecular_function GO:0016616; oxidoreductase activity, acting on the CH-OH group of donors, NAD or NADP as acceptor; molecula…	{NA}	{NA}	{NA}	{NA}
SE.1A0019	{Contig10:77493:78334:-}	{gi|646299725|gb|KDQ20879.1|; hypothetical protein [Botryobasidium botryosum FD-172 SS1, BOTBODRAFT_169586]}	{NA}	{NA}	{NA}	{NA}	{NA}	{NA}	{NA}	{NA}
SE.1A0020	{Contig10:79691:81526:-}	{gi|169868932|ref|XP_001841035.1|; hypothetical protein [Coprinopsis cinerea okayama7#130, CC1G_04879]}	{NA}	{NA}	{NA}	{NA}	{NA}	{NA}	{NA}	{NA}
SE.1A0021	{Contig10:85554:86343:+}	{NA}	{NA}	{NA}	{NA}	{NA}	{NA}	{NA}	{NA}	{NA}
SE.1A0022	{Contig10:86730:87184:-}	{NA}	{NA}	{NA}	{NA}	{NA}	{NA}	{NA}	{NA}	{NA}
SE.1A0023	{Contig10:89561:90838:+}	{gi|242209775|ref|XP_002470733.1|; predicted protein [Postia placenta Mad-698-R]}	{afm:AFUA_7G00700; K00100 E1.1.1.- -- -- Metabolism; Carbohydrate metabolism; Fructose and mannose metabolism [PATH:ko00051]Metabolism; Xenobiotics biodegradation and metabolism; Bisphenol degradation [PATH:ko00363]Metabolism; Lipid metabolism; Linoleic acid metabolism [PATH:ko00591]Metabolism; Xenobiotics biodegradation and metabolism; Chloroalkane and chloroalkene degradation [PATH:ko00625]Meta…	{SPAC1F7.12; KOG1575 Voltage-gated shaker-like K+ channel, subunit beta/KCNAB C Energy production and conversion ;}	{NA}	{NA}	{NA}	{NA}	{NA}	{NA}
SE.1A0024	{Contig10:90936:91779:+}	{gi|170093612|ref|XP_001878027.1|; predicted protein [Laccaria bicolor S238N-H82]}	{NA}	{NA}	{NA}	{NA}	{NA}	{NA}	{NA}	{NA}
SE.1A0025	{Contig10:92243:96625:+}	{gi|648168491|gb|KDR82144.1|; hypothetical protein [Galerina marginata CBS 339.88, GALMADRAFT_222024]}	{mav:MAV_3915; K00540 E1.-.-.- -- -- --}	{NA}	{NA}	{GO:0008033; tRNA processing; biological_process GO:0004499; flavin-containing monooxygenase activity; molecular_function GO:0055114; oxidation-reduction process; biological_process GO:0016491; oxidoreductase activity; molecular_function GO:0050661; NADP binding; molecular_function GO:0050660; flavin adenine dinucleotide binding; molecular_function}	{NA}	{NA}	{NA}	{NA}
SE.1A0026	{Contig10:100394:100827:+}	{gi|646384392|gb|KDQ49714.1|; hypothetical protein [Jaapia argillacea MUCL 33604, JAAARDRAFT_143026]}	{NA}	{NA}	{NA}	{NA}	{NA}	{NA}	{NA}	{NA}
SE.1A0027	{Contig10:101254:101959:+}	{NA}	{NA}	{NA}	{NA}	{NA}	{NA}	{NA}	{NA}	{NA}
SE.1A0028	{Contig10:104721:105219:-}	{NA}	{NA}	{NA}	{NA}	{NA}	{NA}	{NA}	{NA}	{NA}
SE.1A0029	{Contig10:105998:107804:+}	{gi|630219802|ref|XP_007857885.1|; c2 domain-containing [Moniliophthora roreri MCA 2997]}	{NA}	{NA}	{NA}	{GO:0005515; protein binding; molecular_function}	{NA}	{NA}	{NA}	{NA}
SE.1A0030	{Contig10:107968:109300:-}	{gi|170094316|ref|XP_001878379.1|; predicted protein [Laccaria bicolor S238N-H82]}	{NA}	{NA}	{NA}	{GO:0003824; NA}	{NA}	{NA}	{NA}	{NA}
SE.1A0031	{Contig10:111836:112799:+}	{gi|646384356|gb|KDQ49678.1|; hypothetical protein [Jaapia argillacea MUCL 33604, JAAARDRAFT_143067]}	{NA}	{NA}	{NA}	{GO:0005515; protein binding; molecular_function}	{NA}	{NA}	{NA}	{NA}
SE.1A0032	{Contig10:118554:124164:+}	{gi|648165337|gb|KDR79017.1|; hypothetical protein [Galerina marginata CBS 339.88, GALMADRAFT_64374]}	{NA}	{NA}	{NA}	{GO:0016020; membrane; cellular_component GO:0006810; transport; biological_process GO:0016021; integral to membrane; cellular_component GO:0005215; NA GO:0022857; transmembrane transporter activity; molecular_function GO:0055085; transmembrane transport; biological_process}	{NA}	{NA}	{NA}	{NA}
SE.1A0033	{Contig10:129898:133467:+}	{gi|597934880|ref|XP_007321784.1|; hypothetical protein [Serpula lacrymans]}	{cci:CC1G_04865; K08827 PRPF4B serine/threonine-protein kinase PRP4 2.7.11.1 --}	{SPCC777.14; KOG0670 U4/U6-associated splicing factor PRP4 A RNA processing and modification ;}	{NA}	{GO:0016773; phosphotransferase activity, alcohol group as acceptor; molecular_function GO:0006468; protein phosphorylation; biological_process GO:0016020; membrane; cellular_component GO:0005524; ATP binding; molecular_function GO:0009103; lipopolysaccharide biosynthetic process; biological_process GO:0004672; protein kinase activity; molecular_function}	{NA}	{NA}	{NA}	{NA}
SE.1A0034	{Contig10:134519:138354:-}	{gi|597934884|ref|XP_007321786.1|; hypothetical protein [Serpula lacrymans var. lacrymans S7.9, SERLADRAFT_441228]}	{NA}	{NA}	{NA}	{GO:0045132; meiotic chromosome segregation; biological_process GO:0000775; chromosome, centromeric region; cellular_component GO:0005634; nucleus; cellular_component}	{NA}	{NA}	{NA}	{NA}
SE.1A0035	{Contig10:140047:143157:-}	{NA}	{NA}	{NA}	{NA}	{GO:0007601; visual perception; biological_process GO:0030553; cGMP binding; molecular_function GO:0004114; 3',5'-cyclic-nucleotide phosphodiesterase activity; molecular_function}	{NA}	{NA}	{NA}	{NA}
SE.1A0036	{Contig10:143959:145924:+}	{NA}	{NA}	{NA}	{NA}	{NA}	{NA}	{NA}	{NA}	{NA}
SE.1A0037	{Contig10:147873:148530:-}	{gi|170093620|ref|XP_001878031.1|; predicted protein [Laccaria bicolor S238N-H82]}	{NA}	{NA}	{NA}	{NA}	{NA}	{NA}	{NA}	{NA}
SE.1A0038	{Contig10:151205:153750:+}	{gi|597934896|ref|XP_007321792.1|; hypothetical protein [Serpula lacrymans]}	{NA}	{NA}	{NA}	{GO:0016021; integral to membrane; cellular_component GO:0019867; outer membrane; cellular_component GO:0055085; transmembrane transport; biological_process GO:0022857; transmembrane transporter activity; molecular_function}	{NA}	{NA}	{NA}	{NA}
SE.1A0039	{Contig10:156269:157291:+}	{gi|631393728|ref|XP_007931244.1|; hypothetical protein [Pseudocercospora fijiensis CIRAD86, MYCFIDRAFT_33728]}	{NA}	{NA}	{NA}	{NA}	{NA}	{NA}	{NA}	{NA}
SE.1A0040	{Contig10:159699:160132:+}	{NA}	{NA}	{NA}	{NA}	{GO:0005515; protein binding; molecular_function}	{NA}	{NA}	{NA}	{NA}
SE.1A0041	{Contig10:161568:165064:+}	{gi|646395545|gb|KDQ59876.1|; glycoside hydrolase family 31 protein [Jaapia argillacea MUCL 33604]}	{ppl:POSPLDRAFT_55086; K01187 E3.2.1.20, malZ alpha-glucosidase 3.2.1.20 Metabolism; Carbohydrate metabolism; Galactose metabolism [PATH:ko00052]Metabolism; Carbohydrate metabolism; Starch and sucrose metabolism [PATH:ko00500]}	{NA}	{NA}	{GO:0005975; carbohydrate metabolic process; biological_process GO:0004553; hydrolase activity, hydrolyzing O-glycosyl compounds; molecular_function}	{NA}	{NA}	{YES}	{CCA73687.1_GH31; {PIIN_07640;--;Piriformospora indica (Pirin1);--} &alpha;-glucosidase (EC 3.2.1.20); &alpha;-galactosidase (EC 3.2.1.22); &alpha;-mannosidase (EC 3.2.1.24); &alpha;-1,3-glucosidase (EC 3.2.1.84); sucrase-isomaltase (EC 3.2.1.48) (EC 3.2.1.10); &alpha;-xylosidase (EC 3.2.1.177); &alpha;-glucan lyase (EC 4.2.2.13); isomaltosyltransferase (EC 2.4.1.-); oligosaccharide &alpha;-1,4-g…
SE.1A0042	{Contig10:165568:166272:-}	{gi|648168471|gb|KDR82124.1|; hypothetical protein [Galerina marginata CBS 339.88, GALMADRAFT_135488]}	{NA}	{NA}	{NA}	{NA}	{NA}	{NA}	{NA}	{NA}
SE.1A0043	{Contig10:166903:170695:-}	{gi|639564955|gb|KDN42535.1|; hypothetical protein RSAG8_06678, partial [Rhizoctonia solani AG-8 WAC10335]}	{zma:100285431; K05841 E2.4.1.173 sterol 3beta-glucosyltransferase 2.4.1.173 --}	{NA}	{NA}	{GO:0005975; carbohydrate metabolic process; biological_process GO:0030259; lipid glycosylation; biological_process GO:0016758; transferase activity, transferring hexosyl groups; molecular_function}	{NA}	{NA}	{NA}	{CCT75037.1_GT1; {FFUJ_11113;--;Fusarium fujikuroi IMI 58289 (Fusfu1);--} UDP-glucuronosyltransferase (EC 2.4.1.17); zeatin O-&beta;-xylosyltransferase (EC 2.4.2.40); 2-hydroxyacylsphingosine 1-&beta;-galactosyltransferase (EC 2.4.1.45); N-acylsphingosine galactosyltransferase (EC 2.4.1.47); flavonol 3-O-glucosyltransferase (EC 2.4.1.91); anthocyanidin 3-O-glucosyltransferase (EC 2.4.1.115); sina…
SE.1A0044	{Contig10:174247:177110:-}	{gi|630190619|ref|XP_007848414.1|; glycoside hydrolase family 5 protein [Moniliophthora roreri MCA 2997]}	{NA}	{NA}	{NA}	{GO:0007186; G-protein coupled receptor protein signaling pathway; biological_process GO:0004553; hydrolase activity, hydrolyzing O-glycosyl compounds; molecular_function GO:0016020; membrane; cellular_component GO:0004930; G-protein coupled receptor activity; molecular_function GO:0005975; carbohydrate metabolic process; biological_process}	{NA}	{NA}	{NA}	{AAW45118.1_GH5; {CNH02490;--;Cryptococcus neoformans var. neoformans JEC21 (Cryne_JEC21_1);Q5KCW8} endo-&beta;-1,4-glucanase / cellulase (EC 3.2.1.4); endo-&beta;-1,4-xylanase (EC 3.2.1.8); &beta;-glucosidase (EC 3.2.1.21); &beta;-mannosidase (EC 3.2.1.25); &beta;-glucosylceramidase (EC 3.2.1.45); glucan &beta;-1,3-glucosidase (EC 3.2.1.58); licheninase (EC 3.2.1.73); exo-&beta;-1,4-glucanase / …
SE.1A0045	{Contig10:177950:178380:+}	{gi|646385057|gb|KDQ50276.1|; hypothetical protein [Jaapia argillacea MUCL 33604, JAAARDRAFT_186406]}	{NA}	{NA}	{NA}	{NA}	{NA}	{NA}	{NA}	{NA}
SE.1A0046	{Contig10:178711:183087:+}	{gi|648166669|gb|KDR80342.1|; hypothetical protein [Galerina marginata CBS 339.88, GALMADRAFT_242719]}	{NA}	{NA}	{NA}	{GO:0016787; hydrolase activity; molecular_function}	{NA}	{NA}	{NA}	{NA}
SE.1A0047	{Contig10:183215:184281:-}	{gi|403171432|ref|XP_003889426.1|; hypothetical protein, variant [Puccinia graminis]}	{NA}	{NA}	{NA}	{NA}	{NA}	{NA}	{YES}	{NA}
SE.1A0048	{Contig10:185416:186336:+}	{NA}	{NA}	{NA}	{NA}	{GO:0005577; fibrinogen complex; cellular_component GO:0051258; protein polymerization; biological_process GO:0005102; receptor binding; molecular_function GO:0030674; protein binding, bridging; molecular_function GO:0005515; protein binding; molecular_function GO:0005680; anaphase-promoting complex; cellular_component GO:0007155; cell adhesion; biological_process GO:0005604; basement membrane; c…	{NA}	{NA}	{NA}	{NA}
SE.1A0049	{Contig10:187924:189968:+}	{gi|630193629|ref|XP_007849383.1|; hypothetical protein [Moniliophthora roreri MCA 2997, Moror_2816]}	{NA}	{NA}	{NA}	{NA}	{NA}	{NA}	{YES}	{NA}
SE.1A0050	{Contig10:190435:191729:+}	{gi|646390159|gb|KDQ54850.1|; hypothetical protein [Jaapia argillacea MUCL 33604, JAAARDRAFT_181524]}	{NA}	{YDL198c; KOG0750 Mitochondrial solute carrier protein C Energy production and conversion ;}	{gnl|TC-DB|P38988; 2.A.29.21.1 Putative mitochondrial carrier protein YHM1/SHM1 - Saccharomyces cerevisiae (Baker's yeast).}	{NA}	{NA}	{NA}	{NA}	{NA}
SE.1A0051	{Contig10:192371:193531:+}	{gi|646312999|gb|KDQ34140.1|; hypothetical protein PLEOSDRAFT_1031730, partial [Pleurotus ostreatus PC15]}	{NA}	{NA}	{NA}	{NA}	{NA}	{NA}	{YES}	{NA}
SE.1A0052	{Contig10:194149:197203:-}	{gi|170094480|ref|XP_001878461.1|; predicted protein [Laccaria bicolor S238N-H82]}	{lbc:LACBIDRAFT_189447; K00624 E2.3.1.7 carnitine O-acetyltransferase 2.3.1.7 Cellular Processes; Transport and catabolism; Peroxisome [PATH:ko04146]}	{YAR035w; KOG3719 Carnitine O-acyltransferase CPT2/YAT1 I Lipid transport and metabolism ;}	{NA}	{GO:0016746; transferase activity, transferring acyl groups; molecular_function}	{NA}	{NA}	{NA}	{NA}
SE.1A0053	{Contig10:197919:198940:+}	{gi|598010215|ref|XP_007370971.1|; SAICAR synthase-like protein [Dichomitus squalens LYAD-421 SS1]}	{NA}	{NA}	{NA}	{GO:0008440; inositol trisphosphate 3-kinase activity; molecular_function}	{NA}	{NA}	{NA}	{NA}
SE.1A0054	{Contig10:200480:201856:+}	{gi|597934768|ref|XP_007321728.1|; hypothetical protein [Serpula lacrymans var. lacrymans S7.9, SERLADRAFT_475004]}	{cci:CC1G_03889; K10773 NTH endonuclease III 4.2.99.18 Genetic Information Processing; Replication and repair; Base excision repair [PATH:ko03410]}	{SPAC30D11.07; KOG1921 Endonuclease III L Replication, recombination and repair ;}	{NA}	{GO:0006284; base-excision repair; biological_process GO:0003677; DNA binding; molecular_function}	{NA}	{NA}	{NA}	{NA}
SE.1A0055	{Contig10:201953:204076:-}	{gi|630363185|ref|XP_007870867.1|; hypothetical protein [Gloeophyllum trabeum ATCC 11539, GLOTRDRAFT_82113]}	{scm:SCHCODRAFT_78399; K00877 THI20 hydroxymethylpyrimidine/phosphomethylpyrimidine kinase 2.7.1.49 2.7.4.7 Metabolism; Metabolism of cofactors and vitamins; Thiamine metabolism [PATH:ko00730]}	{NA}	{NA}	{NA}	{NA}	{NA}	{NA}	{NA}
SE.1A0056	{Contig10:204371:205989:+}	{gi|449543304|gb|EMD34280.1|; hypothetical protein [Ceriporiopsis subvermispora B, CERSUDRAFT_117161]}	{lbc:LACBIDRAFT_315586; K15175 CDC73 parafibromin -- --}	{NA}	{NA}	{NA}	{NA}	{NA}	{NA}	{NA}
SE.1A0057	{Contig10:206507:209280:+}	{gi|646397013|gb|KDQ61265.1|; hypothetical protein [Jaapia argillacea MUCL 33604, JAAARDRAFT_55943]}	{NA}	{NA}	{NA}	{GO:0005525; GTP binding; molecular_function GO:0003924; GTPase activity; molecular_function GO:0016301; kinase activity; molecular_function GO:0005524; ATP binding; molecular_function GO:0016887; ATPase activity; molecular_function}	{PHI:3928; MacB AAL19878 28901 Salmonella enterica reduced virulence}	{NA}	{NA}	{NA}
SE.1A0058	{Contig10:209481:210989:-}	{gi|630363269|ref|XP_007870909.1|; alpha/beta-hydrolase [Gloeophyllum trabeum ATCC 11539]}	{afm:AFUA_2G10900; K01046 E3.1.1.3 triacylglycerol lipase 3.1.1.3 Metabolism; Lipid metabolism; Glycerolipid metabolism [PATH:ko00561]}	{SPAC23C4.16c; KOG4540 Putative lipase essential for disintegration of autophagic bodies inside the vacuole UI Intracellular trafficking, secretion, and vesicular transport ; Lipid transport and metabolism ;}	{NA}	{GO:0006629; lipid metabolic process; biological_process GO:0004806; triglyceride lipase activity; molecular_function}	{NA}	{NA}	{NA}	{NA}
SE.1A0059	{Contig10:212165:212825:+}	{gi|648168305|gb|KDR81958.1|; hypothetical protein [Galerina marginata CBS 339.88, GALMADRAFT_135342]}	{NA}	{SPAC823.07; KOG2970 Predicted membrane protein S Function unknown ;}	{NA}	{NA}	{NA}	{NA}	{NA}	{NA}
SE.1A0060	{Contig10:213301:215776:-}	{gi|646313001|gb|KDQ34142.1|; hypothetical protein [Pleurotus ostreatus PC15, PLEOSDRAFT_1095628]}	{cci:CC1G_10412; K15026 EIF2A translation initiation factor 2A -- --}	{SPBC4B4.04; KOG2315 Predicted translation initiation factor related to eIF-3a J Translation, ribosomal structure and biogenesis ;}	{NA}	{GO:0005515; protein binding; molecular_function}	{NA}	{NA}	{NA}	{NA}
SE.1A0061	{Contig10:217032:218165:-}	{gi|336368072|gb|EGN96416.1|; hypothetical protein [Serpula lacrymans var. lacrymans S7.3, SERLA73DRAFT_76370]}	{NA}	{NA}	{NA}	{GO:0006352; transcription initiation, DNA-dependent; biological_process GO:0005634; nucleus; cellular_component GO:0003677; DNA binding; molecular_function GO:0003682; chromatin binding; molecular_function GO:0003887; DNA-directed DNA polymerase activity; molecular_function GO:0008270; zinc ion binding; molecular_function GO:0006351; transcription, DNA-dependent; biological_process GO:0000775; c…	{NA}	{NA}	{NA}	{NA}
SE.1A0062	{Contig10:218887:219779:+}	{gi|646384356|gb|KDQ49678.1|; hypothetical protein [Jaapia argillacea MUCL 33604, JAAARDRAFT_143067]}	{NA}	{NA}	{NA}	{GO:0005515; protein binding; molecular_function}	{NA}	{NA}	{NA}	{NA}
SE.1A0063	{Contig10:223410:225522:+}	{gi|597928444|ref|XP_007318566.1|; hypothetical protein [Serpula lacrymans]}	{NA}	{NA}	{NA}	{GO:0020037; heme binding; molecular_function GO:0016705; oxidoreductase activity, acting on paired donors, with incorporation or reduction of molecular oxygen; molecular_function GO:0005506; iron ion binding; molecular_function GO:0055114; oxidation-reduction process; biological_process}	{PHI:4194; AKT7 BAO10618 5599 Alternaria alternata reduced virulence}	{estExt_fgenesh2_kg.C_71046; [Serpula lacrymans]}	{NA}	{NA}
SE.1A0064	{Contig10:225732:227422:-}	{gi|648168343|gb|KDR81996.1|; hypothetical protein [Galerina marginata CBS 339.88, GALMADRAFT_135378]}	{cci:CC1G_06062; K11315 TADA3, ADA3, NGG1 transcriptional adapter 3 -- --}	{NA}	{NA}	{GO:0007049; cell cycle; biological_process GO:0005634; nucleus; cellular_component}	{NA}	{NA}	{NA}	{NA}
SE.1A0065	{Contig10:228145:228974:+}	{gi|630363225|ref|XP_007870887.1|; hypothetical protein [Gloeophyllum trabeum ATCC 11539, GLOTRDRAFT_82149]}	{lbc:LACBIDRAFT_315632; K15122 --}	{NA}	{NA}	{GO:0008324; cation transmembrane transporter activity; molecular_function GO:0006812; cation transport; biological_process}	{NA}	{NA}	{NA}	{NA}
SE.1A0066	{Contig10:230218:231176:-}	{gi|170094470|ref|XP_001878456.1|; predicted protein [Laccaria bicolor S238N-H82]}	{NA}	{NA}	{NA}	{NA}	{NA}	{NA}	{NA}	{NA}
SE.1A0067	{Contig10:233719:234942:-}	{NA}	{NA}	{NA}	{NA}	{GO:0020037; heme binding; molecular_function GO:0016705; oxidoreductase activity, acting on paired donors, with incorporation or reduction of molecular oxygen; molecular_function GO:0055114; oxidation-reduction process; biological_process GO:0005506; iron ion binding; molecular_function}	{NA}	{NA}	{NA}	{NA}
SE.1A0068	{Contig10:237550:240045:+}	{gi|646312954|gb|KDQ34095.1|; hypothetical protein [Pleurotus ostreatus PC15, PLEOSDRAFT_1074135]}	{NA}	{NA}	{NA}	{GO:0016817; hydrolase activity, acting on acid anhydrides; molecular_function GO:0004386; helicase activity; molecular_function GO:0003676; nucleic acid binding; molecular_function GO:0005524; ATP binding; molecular_function}	{NA}	{NA}	{NA}	{NA}
SE.1A0069	{Contig10:242378:243438:+}	{gi|648171013|gb|KDR84643.1|; hypothetical protein [Galerina marginata CBS 339.88, GALMADRAFT_220297]}	{NA}	{NA}	{NA}	{GO:0020037; heme binding; molecular_function GO:0016705; oxidoreductase activity, acting on paired donors, with incorporation or reduction of molecular oxygen; molecular_function GO:0005506; iron ion binding; molecular_function GO:0055114; oxidation-reduction process; biological_process}	{NA}	{CC1G_06122; Coprinus cinereus okayama7#130 conserved hypothetical protein [Coprinus cinereus]}	{YES}	{NA}
SE.1A0070	{Contig10:246875:248667:-}	{gi|170093760|ref|XP_001878101.1|; predicted protein [Laccaria bicolor S238N-H82]}	{NA}	{NA}	{NA}	{NA}	{NA}	{NA}	{NA}	{NA}
SE.1A0071	{Contig10:248751:252311:+}	{gi|628827429|ref|XP_007764018.1|; tryptophanyl-tRNA synthetase [Coniophora puteana RWD-64-598 SS2]}	{lbc:LACBIDRAFT_247492; K01867 WARS, trpS tryptophanyl-tRNA synthetase 6.1.1.2 Genetic Information Processing; Translation; Aminoacyl-tRNA biosynthesis [PATH:ko00970]}	{NA}	{NA}	{GO:0005524; ATP binding; molecular_function GO:0004812; aminoacyl-tRNA ligase activity; molecular_function GO:0006418; tRNA aminoacylation for protein translation; biological_process GO:0000166; nucleotide binding; molecular_function}	{NA}	{NA}	{NA}	{NA}
SE.1A0072	{Contig10:252613:254044:-}	{gi|646312985|gb|KDQ34126.1|; hypothetical protein [Pleurotus ostreatus PC15, PLEOSDRAFT_175043]}	{NA}	{NA}	{NA}	{GO:0008152; NA GO:0016491; oxidoreductase activity; molecular_function GO:0009396; folic acid-containing compound biosynthetic process; biological_process GO:0055114; oxidation-reduction process; biological_process GO:0003824; NA GO:0004488; methylenetetrahydrofolate dehydrogenase (NADP+) activity; molecular_function}	{NA}	{NA}	{NA}	{NA}
SE.1A0073	{Contig10:254616:261464:-}	{gi|302693336|ref|XP_003036347.1|; hypothetical protein [Schizophyllum commune H4-8, SCHCODRAFT_81569]}	{NA}	{NA}	{NA}	{GO:0005509; calcium ion binding; molecular_function GO:0005515; protein binding; molecular_function GO:0035023; regulation of Rho protein signal transduction; biological_process GO:0005089; Rho guanyl-nucleotide exchange factor activity; molecular_function}	{NA}	{NA}	{NA}	{NA}
SE.1A0074	{Contig10:262098:263214:+}	{gi|646388648|gb|KDQ53476.1|; glycoside hydrolase family 61 protein [Jaapia argillacea MUCL 33604]}	{NA}	{NA}	{NA}	{NA}	{NA}	{NA}	{NA}	{CCA94933.1_AA9; {AAA12YM05FL;--;uncultured eukaryote;--} AA9 (formerly GH61) proteins are copper-dependent lytic polysaccharide monooxygenases (LPMOs); cleavage of cellulose chains with oxidation of various carbons (C-1, C-4 and C-6) has been reported several times in the literature; AA9 (formerly GH61). The enzymes in this family were originally classified as a glycoside hydrolases (GH61) based…
SE.1A0075	{Contig10:263510:264202:-}	{gi|695536629|ref|XP_009542044.1|; hypothetical protein [Heterobasidion irregulare TC 32-1, HETIRDRAFT_414272]}	{NA}	{NA}	{NA}	{NA}	{NA}	{NA}	{NA}	{NA}
SE.1A0076	{Contig10:264687:268083:-}	{gi|170093808|ref|XP_001878125.1|; glutamate 5-kinase [Laccaria bicolor S238N-H82]}	{lbc:LACBIDRAFT_315670; K00931 proB glutamate 5-kinase 2.7.2.11 Metabolism; Amino acid metabolism; Arginine and proline metabolism [PATH:ko00330]Metabolism; Biosynthesis of other secondary metabolites; Carbapenem biosynthesis [PATH:ko00332]Metabolism; Overview; Biosynthesis of amino acids [PATH:ko01230]}	{SPAC17H9.13c; KOG1154 Gamma-glutamyl kinase E Amino acid transport and metabolism ;}	{NA}	{GO:0009116; nucleoside metabolic process; biological_process GO:0003723; RNA binding; molecular_function GO:0000287; magnesium ion binding; molecular_function GO:0004749; ribose phosphate diphosphokinase activity; molecular_function GO:0009165; nucleotide biosynthetic process; biological_process}	{NA}	{NA}	{NA}	{NA}
SE.1A0077	{Contig10:270767:271754:+}	{NA}	{NA}	{NA}	{NA}	{NA}	{NA}	{NA}	{NA}	{NA}
SE.1A0078	{Contig10:272502:274399:+}	{NA}	{NA}	{NA}	{NA}	{NA}	{NA}	{NA}	{NA}	{NA}
SE.1A0079	{Contig10:274968:277176:+}	{NA}	{NA}	{NA}	{NA}	{GO:0016881; acid-amino acid ligase activity; molecular_function GO:0005515; protein binding; molecular_function}	{NA}	{NA}	{NA}	{NA}
SE.1A0080	{Contig10:277519:280603:-}	{gi|646312896|gb|KDQ34037.1|; hypothetical protein [Pleurotus ostreatus PC15, PLEOSDRAFT_175063]}	{NA}	{NA}	{NA}	{GO:0005525; GTP binding; molecular_function GO:0016887; ATPase activity; molecular_function GO:0070526; threonylcarbamoyladenosine biosynthetic process; biological_process GO:0016020; membrane; cellular_component GO:0005524; ATP binding; molecular_function GO:0003924; GTPase activity; molecular_function}	{NA}	{NA}	{NA}	{NA}
SE.1A0081	{Contig10:281414:281767:+}	{gi|630347755|ref|XP_007863178.1|; hypothetical protein [Gloeophyllum trabeum ATCC 11539, GLOTRDRAFT_57833]}	{lbc:LACBIDRAFT_232872; K02260 COX17 cytochrome c oxidase subunit XVII assembly protein -- Metabolism; Energy metabolism; Oxidative phosphorylation [PATH:ko00190]}	{Hs5031645; KOG3496 Cytochrome c oxidase assembly protein/Cu2+ chaperone COX17 O Posttranslational modification, protein turnover, chaperones ;}	{NA}	{GO:0016531; copper chaperone activity; molecular_function GO:0005507; copper ion binding; molecular_function GO:0006825; copper ion transport; biological_process GO:0005758; mitochondrial intermembrane space; cellular_component}	{NA}	{NA}	{NA}	{NA}
SE.1A0082	{Contig10:284513:289493:-}	{gi|599377185|ref|XP_007396340.1|; hypothetical protein [Phanerochaete carnosa HHB-10118-sp, PHACADRAFT_257070]}	{gga:419743; K01544 ATP12A non-gastric H+/K+-exchanging ATPase 3.6.3.10 Metabolism; Energy metabolism; Oxidative phosphorylation [PATH:ko00190]}	{Hs10280618; KOG0203 Na+/K+ ATPase, alpha subunit P Inorganic ion transport and metabolism ;}	{gnl|TC-DB|P54708; 3.A.3.1.4 Potassium-transporting ATPase alpha chain 2 (EC 3.6.3.10) (Proton pump) (Non-gastric H(+)/K(+) ATPase alpha subunit) - Rattus norvegicus (Rat)}	{GO:0046872; metal ion binding; molecular_function GO:0000166; nucleotide binding; molecular_function}	{NA}	{NA}	{NA}	{NA}
SE.1A0083	{Contig10:293603:294923:+}	{gi|691790449|emb|CDO74206.1|; hypothetical protein [Trametes cinnabarina, BN946_scf185043.g258]}	{NA}	{NA}	{NA}	{GO:0003871; 5-methyltetrahydropteroyltriglutamate-homocysteine S-methyltransferase activity; molecular_function GO:0009086; methionine biosynthetic process; biological_process GO:0016788; hydrolase activity, acting on ester bonds; molecular_function}	{PHI:3164; Sm1 AGN70889 29875 Trichoderma virens reduced virulence}	{NA}	{YES}	{NA}
SE.1A0084	{Contig10:295055:296273:-}	{gi|630212426|ref|XP_007855494.1|; hypothetical protein [Moniliophthora roreri MCA 2997, Moror_11024]}	{NA}	{NA}	{NA}	{NA}	{NA}	{NA}	{NA}	{NA}
SE.1A0085	{Contig10:297156:298920:+}	{gi|170093776|ref|XP_001878109.1|; polysaccharide lyase family 14 protein [Laccaria bicolor S238N-H82]}	{NA}	{NA}	{NA}	{NA}	{NA}	{NA}	{YES}	{NA}
SE.1A0086	{Contig10:299580:300580:-}	{NA}	{NA}	{NA}	{NA}	{NA}	{NA}	{NA}	{NA}	{NA}
SE.1A0087	{Contig10:303221:304689:+}	{gi|170093858|ref|XP_001878150.1|; predicted protein [Laccaria bicolor S238N-H82]}	{NA}	{NA}	{NA}	{GO:0003824; NA}	{NA}	{NA}	{NA}	{NA}
SE.1A0088	{Contig10:310912:313986:+}	{gi|170093886|ref|XP_001878164.1|; predicted protein [Laccaria bicolor S238N-H82]}	{NA}	{NA}	{NA}	{GO:0004672; protein kinase activity; molecular_function GO:0005524; ATP binding; molecular_function GO:0006468; protein phosphorylation; biological_process}	{NA}	{NA}	{NA}	{NA}
SE.1A0089	{Contig10:315016:318593:-}	{gi|630201613|ref|XP_007851972.1|; glycoside hydrolase family 3 protein [Moniliophthora roreri MCA 2997]}	{ppl:POSPLDRAFT_128500; K05349 bglX beta-glucosidase 3.2.1.21 Metabolism; Metabolism of other amino acids; Cyanoamino acid metabolism [PATH:ko00460]Metabolism; Carbohydrate metabolism; Starch and sucrose metabolism [PATH:ko00500]Metabolism; Biosynthesis of other secondary metabolites; Phenylpropanoid biosynthesis [PATH:ko00940]}	{NA}	{NA}	{GO:0005975; carbohydrate metabolic process; biological_process GO:0004553; hydrolase activity, hydrolyzing O-glycosyl compounds; molecular_function}	{NA}	{NA}	{NA}	{AAG59831.1_GH3; {&beta;-glucosidase (Bgl;BGL-II);3.2.1.21;;Volvariella volvacea V14;Q9C3Z9} &beta;-glucosidase (EC 3.2.1.21); xylan 1,4-&beta;-xylosidase (EC 3.2.1.37); &beta;-glucosylceramidase (EC 3.2.1.45); &beta;-N-acetylhexosaminidase (EC 3.2.1.52); &alpha;-L-arabinofuranosidase (EC 3.2.1.55); glucan 1,3-&beta;-glucosidase (EC 3.2.1.58); glucan 1,4-&beta;-glucosidase (EC 3.2.1.74); isoprime…
SE.1A0090	{Contig10:319926:320987:-}	{gi|646312948|gb|KDQ34089.1|; hypothetical protein [Pleurotus ostreatus PC15, PLEOSDRAFT_1061672]}	{NA}	{NA}	{NA}	{GO:0016021; integral to membrane; cellular_component GO:0004190; aspartic-type endopeptidase activity; molecular_function}	{NA}	{NA}	{NA}	{NA}
SE.1A0091	{Contig10:321197:322737:-}	{gi|170098945|ref|XP_001880691.1|; predicted protein [Laccaria bicolor S238N-H82]}	{lbc:LACBIDRAFT_184735; K14298 RAE1 mRNA export factor -- Genetic Information Processing; Translation; RNA transport [PATH:ko03013]Human Diseases; Infectious diseases; Influenza A [PATH:ko05164]}	{SPBC16A3.05c; KOG0647 mRNA export protein (contains WD40 repeats) A RNA processing and modification ;}	{gnl|TC-DB|G0SEA3; 1.I.1.1.2 Nucleoporin GLE2 OS=Chaetomium thermophilum (strain DSM 1495 / CBS 144.50 / IMI 039719) GN=GLE2 PE=3 SV=1}	{GO:0005515; protein binding; molecular_function}	{NA}	{NA}	{NA}	{NA}
SE.1A0092	{Contig10:323172:324032:+}	{gi|646312947|gb|KDQ34088.1|; hypothetical protein [Pleurotus ostreatus PC15, PLEOSDRAFT_1088034]}	{NA}	{NA}	{NA}	{NA}	{NA}	{NA}	{NA}	{NA}
SE.1A0093	{Contig10:325104:325839:+}	{NA}	{NA}	{NA}	{NA}	{NA}	{NA}	{NA}	{NA}	{NA}
SE.1A0094	{Contig10:328103:328869:+}	{gi|646312949|gb|KDQ34090.1|; hypothetical protein [Pleurotus ostreatus PC15, PLEOSDRAFT_1061676]}	{NA}	{SPAC13G6.15c; KOG4019 Calcineurin-mediated signaling pathway inhibitor DSCR1 TR Signal transduction mechanisms ; General function prediction only ;}	{NA}	{GO:0019722; calcium-mediated signaling; biological_process GO:0003676; nucleic acid binding; molecular_function}	{NA}	{NA}	{NA}	{NA}
SE.1A0095	{Contig10:329573:330873:-}	{gi|648168306|gb|KDR81959.1|; hypothetical protein [Galerina marginata CBS 339.88, GALMADRAFT_240307]}	{NA}	{NA}	{NA}	{NA}	{NA}	{NA}	{NA}	{NA}
SE.1A0096	{Contig10:332210:335653:-}	{gi|527297589|gb|EPS98405.1|; hypothetical protein [Fomitopsis pinicola FP-58527 SS1, FOMPIDRAFT_148030]}	{lbc:LACBIDRAFT_247825; K03843 ALG2 alpha-1,3/alpha-1,6-mannosyltransferase 2.4.1.132 2.4.1.- Metabolism; Glycan biosynthesis and metabolism; N-Glycan biosynthesis [PATH:ko00510]Metabolism; Glycan biosynthesis and metabolism; Various types of N-glycan biosynthesis [PATH:ko00513]}	{YGL065c; KOG0853 Glycosyltransferase M Cell wall/membrane/envelope biogenesis ;}	{NA}	{GO:0008152; NA GO:0006508; proteolysis; biological_process GO:0016787; hydrolase activity; molecular_function GO:0009058; biosynthetic process; biological_process GO:0008236; serine-type peptidase activity; molecular_function}	{PHI:2441; MgAlg2 Mycgr3G75289 1047171 Zymoseptoria tritici loss of pathogenicity}	{NA}	{NA}	{NA}
SE.1A0097	{Contig10:335940:338613:+}	{NA}	{NA}	{NA}	{NA}	{GO:0008152; NA GO:0016491; oxidoreductase activity; molecular_function}	{NA}	{NA}	{NA}	{NA}
SE.1A0098	{Contig10:339827:340689:-}	{gi|597930344|ref|XP_007319516.1|; hypothetical protein [Serpula lacrymans var. lacrymans S7.9, SERLADRAFT_470064]}	{NA}	{NA}	{NA}	{GO:0046983; protein dimerization activity; molecular_function}	{NA}	{NA}	{NA}	{NA}
SE.1A0099	{Contig10:340862:345734:-}	{gi|472580322|gb|EMS18135.1|; putative transposase [Rhodosporidium toruloides NP11]}	{NA}	{NA}	{NA}	{GO:0003964; RNA-directed DNA polymerase activity; molecular_function GO:0015074; DNA integration; biological_process GO:0003723; RNA binding; molecular_function GO:0006278; RNA-dependent DNA replication; biological_process}	{NA}	{NA}	{NA}	{NA}
SE.1A0100	{Contig10:349525:357173:+}	{gi|691785812|emb|CDO77172.1|; hypothetical protein [Trametes cinnabarina, BN946_scf184675.g4]}	{NA}	{NA}	{NA}	{GO:0008270; zinc ion binding; molecular_function GO:0015074; DNA integration; biological_process GO:0003964; RNA-directed DNA polymerase activity; molecular_function GO:0003723; RNA binding; molecular_function GO:0003676; nucleic acid binding; molecular_function GO:0006278; RNA-dependent DNA replication; biological_process}	{NA}	{NA}	{NA}	{NA}
SE.1A0101	{Contig10:357719:359188:+}	{NA}	{NA}	{NA}	{NA}	{NA}	{NA}	{NA}	{NA}	{NA}
SE.1A0102	{Contig10:359516:364683:-}	{gi|170091880|ref|XP_001877162.1|; predicted protein [Laccaria bicolor S238N-H82]}	{NA}	{NA}	{NA}	{NA}	{NA}	{NA}	{NA}	{NA}
SE.1A0103	{Contig10:369803:371274:-}	{NA}	{NA}	{NA}	{NA}	{NA}	{NA}	{NA}	{NA}	{NA}
SE.1A0104	{Contig10:371437:374504:+}	{NA}	{NA}	{NA}	{NA}	{GO:0006351; transcription, DNA-dependent; biological_process GO:0031369; translation initiation factor binding; molecular_function GO:0005852; eukaryotic translation initiation factor 3 complex; cellular_component GO:0006270; DNA-dependent DNA replication initiation; biological_process GO:0006413; translational initiation; biological_process GO:0045893; positive regulation of transcription, DNA-…	{NA}	{NA}	{NA}	{NA}
SE.1A0105	{Contig10:375432:381991:+}	{gi|598039493|ref|XP_007349119.1|; DNA/RNA polymerase [Auricularia delicata TFB-10046 SS5]}	{NA}	{NA}	{NA}	{GO:0015074; DNA integration; biological_process}	{NA}	{NA}	{NA}	{NA}
SE.1A0106	{Contig10:382310:387141:-}	{gi|691792454|emb|CDO72200.1|; hypothetical protein [Trametes cinnabarina, BN946_scf184970.g52]}	{mgr:MGG_13837; K07497 K07497 putative transposase -- --}	{NA}	{NA}	{GO:0008270; zinc ion binding; molecular_function GO:0015074; DNA integration; biological_process GO:0003964; RNA-directed DNA polymerase activity; molecular_function GO:0003723; RNA binding; molecular_function GO:0003676; nucleic acid binding; molecular_function GO:0006278; RNA-dependent DNA replication; biological_process}	{NA}	{NA}	{NA}	{NA}
SE.1A0107	{Contig10:389902:390987:-}	{NA}	{NA}	{NA}	{NA}	{NA}	{NA}	{NA}	{NA}	{NA}
SE.1A0108	{Contig10:391954:395021:-}	{NA}	{NA}	{NA}	{NA}	{GO:0006351; transcription, DNA-dependent; biological_process GO:0031369; translation initiation factor binding; molecular_function GO:0045893; positive regulation of transcription, DNA-dependent; biological_process GO:0006413; translational initiation; biological_process GO:0005852; eukaryotic translation initiation factor 3 complex; cellular_component GO:0006270; DNA-dependent DNA replication i…	{NA}	{NA}	{NA}	{NA}
SE.1A0109	{Contig10:395184:396655:+}	{NA}	{NA}	{NA}	{NA}	{NA}	{NA}	{NA}	{NA}	{NA}
SE.1A0110	{Contig10:401775:406942:+}	{gi|170091880|ref|XP_001877162.1|; predicted protein [Laccaria bicolor S238N-H82]}	{NA}	{NA}	{NA}	{NA}	{NA}	{NA}	{NA}	{NA}
SE.1A0111	{Contig10:407314:408678:-}	{NA}	{NA}	{NA}	{NA}	{NA}	{NA}	{NA}	{NA}	{NA}
SE.1A0112	{Contig10:409314:411902:-}	{NA}	{NA}	{NA}	{NA}	{NA}	{NA}	{NA}	{NA}	{NA}
SE.1A0113	{Contig10:412073:412758:-}	{NA}	{NA}	{NA}	{NA}	{NA}	{NA}	{NA}	{NA}	{NA}
SE.1A0114	{Contig10:413851:414750:-}	{NA}	{NA}	{NA}	{NA}	{NA}	{NA}	{NA}	{NA}	{NA}
SE.1A0115	{Contig10:416810:417211:-}	{NA}	{NA}	{NA}	{NA}	{NA}	{NA}	{NA}	{NA}	{NA}
SE.1A0116	{Contig10:417806:418887:-}	{gi|646383683|gb|KDQ49146.1|; hypothetical protein JAAARDRAFT_143810, partial [Jaapia argillacea MUCL 33604]}	{NA}	{NA}	{NA}	{NA}	{NA}	{NA}	{NA}	{NA}
SE.1A0117	{Contig10:420470:423381:-}	{gi|646390952|gb|KDQ55567.1|; hypothetical protein [Jaapia argillacea MUCL 33604, JAAARDRAFT_195419]}	{cci:CC1G_04175; K08857 NEK NIMA (never in mitosis gene a)-related kinase 2.7.11.1 --}	{NA}	{NA}	{GO:0006468; protein phosphorylation; biological_process GO:0004672; protein kinase activity; molecular_function GO:0005524; ATP binding; molecular_function}	{PHI:1236; FGSG_09408 FGSG_09408 5518 Fusarium graminearum lethal}	{NA}	{NA}	{NA}
SE.1A0118	{Contig10:423664:425775:+}	{gi|170093878|ref|XP_001878160.1|; predicted protein [Laccaria bicolor S238N-H82]}	{NA}	{SPAC12G12.14c; KOG0284 Polyadenylation factor I complex, subunit PFS2 A RNA processing and modification ;}	{NA}	{GO:0016192; vesicle-mediated transport; biological_process GO:0005515; protein binding; molecular_function GO:0005198; NA GO:0030117; membrane coat; cellular_component GO:0006886; intracellular protein transport; biological_process}	{PHI:2514; PFS2 XP_755173.1 746128 Aspergillus fumigatus lethal}	{NA}	{NA}	{NA}
SE.1A0119	{Contig10:426179:428646:-}	{gi|646312847|gb|KDQ33988.1|; carbohydrate-binding module family 21 protein [Pleurotus ostreatus PC15]}	{NA}	{NA}	{NA}	{GO:0005515; protein binding; molecular_function}	{NA}	{NA}	{NA}	{NA}
SE.1A0120	{Contig10:432402:433404:-}	{gi|302693174|ref|XP_003036266.1|; expressed protein [Schizophyllum commune H4-8]}	{NA}	{NA}	{NA}	{NA}	{NA}	{NA}	{NA}	{NA}
SE.1A0121	{Contig10:435765:436777:-}	{gi|646312844|gb|KDQ33985.1|; hypothetical protein [Pleurotus ostreatus PC15, PLEOSDRAFT_1061588]}	{lbc:LACBIDRAFT_290988; K00939 E2.7.4.3, adk adenylate kinase 2.7.4.3 Metabolism; Nucleotide metabolism; Purine metabolism [PATH:ko00230]}	{YDR226w; KOG3078 Adenylate kinase F Nucleotide transport and metabolism ;}	{NA}	{GO:0004017; adenylate kinase activity; molecular_function}	{NA}	{NA}	{NA}	{NA}
SE.1A0122	{Contig10:437338:438982:+}	{gi|630348991|ref|XP_007863796.1|; oligosaccharyl transferase beta subunit [Gloeophyllum trabeum ATCC 11539]}	{lbc:LACBIDRAFT_315784; K12670 WBP1 oligosaccharyltransferase complex subunit beta -- Metabolism; Glycan biosynthesis and metabolism; N-Glycan biosynthesis [PATH:ko00510]Metabolism; Glycan biosynthesis and metabolism; Various types of N-glycan biosynthesis [PATH:ko00513]Genetic Information Processing; Folding, sorting and degradation; Protein processing in endoplasmic reticulum [PATH:ko04141]}	{NA}	{NA}	{GO:0004579; dolichyl-diphosphooligosaccharide-protein glycotransferase activity; molecular_function GO:0018279; protein N-linked glycosylation via asparagine; biological_process GO:0005789; endoplasmic reticulum membrane; cellular_component}	{NA}	{NA}	{NA}	{NA}
SE.1A0123	{Contig10:439210:439967:+}	{NA}	{NA}	{NA}	{NA}	{GO:0015991; ATP hydrolysis coupled proton transport; biological_process GO:0015078; hydrogen ion transmembrane transporter activity; molecular_function GO:0006606; protein import into nucleus; biological_process GO:0010508; positive regulation of autophagy; biological_process GO:0006886; intracellular protein transport; biological_process GO:0006914; autophagy; biological_process GO:0033179; pro…	{NA}	{NA}	{NA}	{NA}
SE.1A0124	{Contig10:441651:442437:-}	{NA}	{NA}	{NA}	{NA}	{NA}	{NA}	{NA}	{NA}	{NA}
SE.1A0125	{Contig10:442755:449998:-}	{gi|170094590|ref|XP_001878516.1|; predicted protein [Laccaria bicolor S238N-H82]}	{lbc:LACBIDRAFT_293350; K03235 EF3, TEF3 elongation factor 3 -- --}	{SPAC16E8.07c; KOG2189 Vacuolar H+-ATPase V0 sector, subunit a C Energy production and conversion ;}	{gnl|TC-DB|P32563; 3.A.2.2.3 VACUOLAR ATP SYNTHASE 95 KDA SUBUNIT (EC 3.6.1.34) (VACUOLAR ATPASE 95 KDA SUBUNIT) - Saccharomyces cerevisiae (Baker's yeast).}	{GO:0016887; ATPase activity; molecular_function GO:0015991; ATP hydrolysis coupled proton transport; biological_process GO:0003924; GTPase activity; molecular_function GO:0005524; ATP binding; molecular_function GO:0015078; hydrogen ion transmembrane transporter activity; molecular_function GO:0003723; RNA binding; molecular_function GO:0003724; RNA helicase activity; molecular_function GO:00331…	{PHI:235; VPH1 AAK81705 5207 Cryptococcus neoformans reduced virulence}	{NA}	{NA}	{NA}
SE.1A0126	{Contig10:451771:452753:+}	{NA}	{NA}	{NA}	{NA}	{NA}	{NA}	{NA}	{NA}	{NA}
SE.1A0127	{Contig10:458938:461072:-}	{gi|630212008|ref|XP_007855359.1|; pre-mrna-splicing factor cwc22 [Moniliophthora roreri MCA 2997]}	{lbc:LACBIDRAFT_247484; K13100 CWC22 pre-mRNA-splicing factor CWC22 -- --}	{SPBC13E7.01; KOG2140 Uncharacterized conserved protein R General function prediction only ;}	{NA}	{GO:0000775; chromosome, centromeric region; cellular_component GO:0003677; DNA binding; molecular_function GO:0005634; nucleus; cellular_component GO:0005515; protein binding; molecular_function GO:0003682; chromatin binding; molecular_function GO:0006355; regulation of transcription, DNA-dependent; biological_process GO:0003723; RNA binding; molecular_function}	{NA}	{NA}	{NA}	{NA}
SE.1A0128	{Contig10:461443:462680:+}	{gi|630212012|ref|XP_007855360.1|; metallo-beta-lactamase domain-containing protein [Moniliophthora roreri MCA 2997]}	{NA}	{NA}	{NA}	{GO:0016787; hydrolase activity; molecular_function}	{NA}	{NA}	{NA}	{NA}
SE.1A0129	{Contig10:462801:466721:-}	{NA}	{NA}	{NA}	{NA}	{NA}	{NA}	{NA}	{NA}	{NA}
SE.1A0130	{Contig10:467025:468697:+}	{NA}	{NA}	{NA}	{NA}	{NA}	{NA}	{NA}	{NA}	{NA}
SE.1A0131	{Contig10:468770:469245:-}	{gi|646312878|gb|KDQ34019.1|; hypothetical protein [Pleurotus ostreatus PC15, PLEOSDRAFT_1033287]}	{scb:SCAB_89141; K03534 rhaM L-rhamnose mutarotase 5.1.3.- --}	{NA}	{NA}	{GO:0016857; racemase and epimerase activity, acting on carbohydrates and derivatives; molecular_function GO:0005737; cytoplasm; cellular_component GO:0019299; rhamnose metabolic process; biological_process}	{NA}	{NA}	{NA}	{NA}
SE.1A0132	{Contig10:470003:472754:+}	{gi|598013161|ref|XP_007337581.1|; ras-domain-containing protein [Auricularia delicata TFB-10046 SS5]}	{cne:CNE01820; K07976 RAB Rab family, other -- --}	{SPAC18G6.03; KOG0087 GTPase Rab11/YPT3, small G protein superfamily U Intracellular trafficking, secretion, and vesicular transport ;}	{NA}	{GO:0005622; intracellular; cellular_component GO:0005515; protein binding; molecular_function GO:0005525; GTP binding; molecular_function GO:0003924; GTPase activity; molecular_function GO:0007264; small GTPase mediated signal transduction; biological_process}	{NA}	{NA}	{NA}	{NA}
SE.1A0133	{Contig10:473587:475584:-}	{NA}	{NA}	{NA}	{NA}	{NA}	{NA}	{NA}	{NA}	{NA}
SE.1A0134	{Contig10:475920:478055:-}	{NA}	{NA}	{NA}	{NA}	{NA}	{NA}	{NA}	{NA}	{NA}
SE.1A0135	{Contig10:481851:484320:+}	{gi|242218494|ref|XP_002475037.1|; protein kinase [Postia placenta Mad-698-R]}	{NA}	{NA}	{NA}	{GO:0006468; protein phosphorylation; biological_process GO:0004672; protein kinase activity; molecular_function GO:0005524; ATP binding; molecular_function}	{NA}	{NA}	{NA}	{NA}
SE.1A0136	{Contig10:488319:491063:+}	{gi|646312838|gb|KDQ33979.1|; hypothetical protein [Pleurotus ostreatus PC15, PLEOSDRAFT_1052766]}	{NA}	{NA}	{NA}	{NA}	{NA}	{NA}	{NA}	{NA}
SE.1A0137	{Contig10:491591:494217:-}	{gi|646401069|gb|KDQ65148.1|; hypothetical protein [Jaapia argillacea MUCL 33604, JAAARDRAFT_28799]}	{scm:SCHCODRAFT_83632; K05692 ACTB_G1 actin beta/gamma 1 -- Environmental Information Processing; Signal transduction; Rap1 signaling pathway [PATH:ko04015]Cellular Processes; Transport and catabolism; Phagosome [PATH:ko04145]Environmental Information Processing; Signal transduction; Hippo signaling pathway [PATH:ko04390]Environmental Information Processing; Signal transduction; Hippo signaling p…	{SPBC32H8.12c; KOG0676 Actin and related proteins Z Cytoskeleton ;}	{NA}	{GO:0000902; cell morphogenesis; biological_process GO:0016407; acetyltransferase activity; molecular_function}	{NA}	{NA}	{NA}	{NA}
SE.1A0138	{Contig10:496468:497922:+}	{gi|170084589|ref|XP_001873518.1|; predicted protein [Laccaria bicolor S238N-H82]}	{NA}	{NA}	{NA}	{GO:0005097; Rab GTPase activator activity; molecular_function GO:0032313; regulation of Rab GTPase activity; biological_process}	{NA}	{NA}	{NA}	{NA}
SE.1A0139	{Contig10:498579:499806:-}	{gi|170085781|ref|XP_001874114.1|; predicted protein [Laccaria bicolor S238N-H82]}	{lbc:LACBIDRAFT_301357; K03469 E3.1.26.4A, RNASEH1, rnhA ribonuclease HI 3.1.26.4 Genetic Information Processing; Replication and repair; DNA replication [PATH:ko03030]}	{NA}	{NA}	{GO:0003676; nucleic acid binding; molecular_function GO:0004523; ribonuclease H activity; molecular_function}	{NA}	{NA}	{NA}	{NA}
SE.1A0140	{Contig10:501266:504641:+}	{NA}	{NA}	{NA}	{NA}	{GO:0016627; oxidoreductase activity, acting on the CH-CH group of donors; molecular_function}	{NA}	{NA}	{NA}	{NA}
SE.1A0141	{Contig10:505362:507044:+}	{gi|646312841|gb|KDQ33982.1|; hypothetical protein [Pleurotus ostreatus PC15, PLEOSDRAFT_1091709]}	{NA}	{NA}	{NA}	{NA}	{NA}	{NA}	{NA}	{NA}
SE.1A0142	{Contig10:507272:509480:-}	{NA}	{NA}	{NA}	{NA}	{GO:0005515; protein binding; molecular_function}	{NA}	{NA}	{NA}	{NA}
SE.1A0143	{Contig10:509850:511099:-}	{NA}	{NA}	{NA}	{NA}	{NA}	{NA}	{NA}	{NA}	{NA}
SE.1A0144	{Contig10:512570:514788:-}	{gi|646312792|gb|KDQ33933.1|; glycoside hydrolase family 88 protein [Pleurotus ostreatus PC15]}	{NA}	{NA}	{NA}	{NA}	{NA}	{NA}	{YES}	{NA}
SE.1A0145	{Contig10:516001:516746:-}	{gi|646395307|gb|KDQ59638.1|; hypothetical protein [Jaapia argillacea MUCL 33604, JAAARDRAFT_56636]}	{NA}	{NA}	{NA}	{NA}	{NA}	{NA}	{NA}	{NA}
SE.1A0146	{Contig10:517921:518572:+}	{gi|403418330|emb|CCM05030.1|; predicted protein [Fibroporia radiculosa]}	{NA}	{YER009w; KOG2104 Nuclear transport factor 2 U Intracellular trafficking, secretion, and vesicular transport ;}	{NA}	{GO:0005622; intracellular; cellular_component GO:0006810; transport; biological_process}	{NA}	{NA}	{NA}	{NA}
SE.1A0147	{Contig10:519086:521930:-}	{gi|597986037|ref|XP_007364691.1|; hypothetical protein [Dichomitus squalens LYAD-421 SS1, DICSQDRAFT_84465]}	{cne:CNA05470; K01528 DNM dynamin GTPase 3.6.5.5 Cellular Processes; Transport and catabolism; Endocytosis [PATH:ko04144]Organismal Systems; Nervous system; Synaptic vesicle cycle [PATH:ko04721]Organismal Systems; Excretory system; Endocrine and other factor-regulated calcium reabsorption [PATH:ko04961]Human Diseases; Infectious diseases; Bacterial invasion of epithelial cells [PATH:ko05100]}	{Hs5031677; KOG0446 Vacuolar sorting protein VPS1, dynamin, and related proteins UR Intracellular trafficking, secretion, and vesicular transport ; General function prediction only ;}	{NA}	{GO:0003924; GTPase activity; molecular_function GO:0005525; GTP binding; molecular_function}	{NA}	{NA}	{NA}	{NA}
SE.1A0148	{Contig10:523566:526586:-}	{gi|648158746|gb|KDR72482.1|; hypothetical protein [Galerina marginata CBS 339.88, GALMADRAFT_252569]}	{NA}	{NA}	{NA}	{GO:0007165; signal transduction; biological_process GO:0005057; receptor signaling protein activity; molecular_function}	{NA}	{NA}	{NA}	{NA}
SE.1A0149	{Contig10:526845:528750:+}	{gi|170093920|ref|XP_001878181.1|; histone acetyltransferase type B catalytic subunit [Laccaria bicolor S238N-H82]}	{lbc:LACBIDRAFT_384433; K11303 HAT1, KAT1 histone acetyltransferase 1 2.3.1.48 Human Diseases; Substance dependence; Alcoholism [PATH:ko05034]}	{NA}	{NA}	{GO:0006355; regulation of transcription, DNA-dependent; biological_process GO:0008080; N-acetyltransferase activity; molecular_function GO:0016747; transferase activity, transferring acyl groups other than amino-acyl groups; molecular_function GO:0016568; chromatin modification; biological_process GO:0004402; histone acetyltransferase activity; molecular_function GO:0005634; nucleus; cellular_co…	{NA}	{NA}	{NA}	{NA}
SE.1A0150	{Contig10:529192:530695:-}	{NA}	{NA}	{NA}	{NA}	{NA}	{NA}	{NA}	{NA}	{NA}
SE.1A0151	{Contig10:531277:532796:-}	{NA}	{NA}	{NA}	{NA}	{NA}	{NA}	{NA}	{NA}	{NA}
SE.1A0152	{Contig10:538616:540878:+}	{NA}	{NA}	{NA}	{NA}	{GO:0005681; spliceosomal complex; cellular_component GO:0000398; nuclear mRNA splicing, via spliceosome; biological_process}	{NA}	{NA}	{NA}	{NA}
SE.1A0153	{Contig10:542665:545978:+}	{gi|597934426|ref|XP_007321557.1|; hypothetical protein [Serpula lacrymans var. lacrymans S7.9, SERLADRAFT_474622]}	{lbc:LACBIDRAFT_290991; K00383 E1.8.1.7, GSR, gor glutathione reductase (NADPH) 1.8.1.7 Metabolism; Metabolism of other amino acids; Glutathione metabolism [PATH:ko00480]Organismal Systems; Endocrine system; Thyroid hormone synthesis [PATH:ko04918]}	{YPL091w; KOG0405 Pyridine nucleotide-disulphide oxidoreductase Q Secondary metabolites biosynthesis, transport and catabolism ;}	{NA}	{GO:0006631; fatty acid metabolic process; biological_process GO:0003857; 3-hydroxyacyl-CoA dehydrogenase activity; molecular_function GO:0016491; oxidoreductase activity; molecular_function GO:0050660; flavin adenine dinucleotide binding; molecular_function GO:0045454; cell redox homeostasis; biological_process GO:0055114; oxidation-reduction process; biological_process}	{NA}	{NA}	{NA}	{NA}
SE.1A0154	{Contig10:546729:548255:+}	{NA}	{NA}	{NA}	{NA}	{NA}	{NA}	{NA}	{NA}	{NA}
SE.1A0155	{Contig10:548875:550147:+}	{gi|597924944|ref|XP_007316816.1|; hypothetical protein [Serpula lacrymans]}	{NA}	{NA}	{NA}	{GO:0008152; NA GO:0006508; proteolysis; biological_process GO:0016787; hydrolase activity; molecular_function GO:0008236; serine-type peptidase activity; molecular_function}	{NA}	{NA}	{NA}	{NA}
SE.1A0156	{Contig10:550608:551876:+}	{gi|618813202|ref|XP_007309240.1|; hypothetical protein STEHIDRAFT_149855, partial [Stereum hirsutum FP-91666 SS1]}	{NA}	{NA}	{NA}	{NA}	{NA}	{NA}	{NA}	{NA}
SE.1A0157	{Contig10:554265:554939:+}	{gi|170093904|ref|XP_001878173.1|; predicted protein [Laccaria bicolor S238N-H82]}	{cci:CC1G_10833; K07253 MIF phenylpyruvate tautomerase 5.3.2.1 Metabolism; Amino acid metabolism; Tyrosine metabolism [PATH:ko00350]Metabolism; Amino acid metabolism; Phenylalanine metabolism [PATH:ko00360]}	{NA}	{NA}	{NA}	{NA}	{NA}	{NA}	{NA}
SE.1A0158	{Contig10:556892:558080:+}	{NA}	{NA}	{NA}	{NA}	{NA}	{NA}	{NA}	{NA}	{NA}
SE.1A0159	{Contig10:560074:563502:-}	{NA}	{NA}	{NA}	{NA}	{NA}	{NA}	{NA}	{NA}	{NA}
SE.1A0160	{Contig10:564626:565919:+}	{gi|646398327|gb|KDQ62478.1|; hypothetical protein [Jaapia argillacea MUCL 33604, JAAARDRAFT_30374]}	{cci:CC1G_15045; K01412 E3.4.24.64 mitochondrial processing peptidase 3.4.24.64 --}	{NA}	{NA}	{GO:0044237; cellular metabolic process; biological_process GO:0003824; NA GO:0003677; DNA binding; molecular_function GO:0016491; oxidoreductase activity; molecular_function GO:0050662; coenzyme binding; molecular_function GO:0008152; NA}	{NA}	{NA}	{NA}	{NA}
SE.1A0161	{Contig10:568785:569814:-}	{gi|646395291|gb|KDQ59622.1|; hypothetical protein [Jaapia argillacea MUCL 33604, JAAARDRAFT_33204]}	{mgr:MGG_08842; K00627 DLAT, aceF, pdhC pyruvate dehydrogenase E2 component (dihydrolipoamide acetyltransferase) 2.3.1.12 Metabolism; Carbohydrate metabolism; Glycolysis / Gluconeogenesis [PATH:ko00010]Metabolism; Carbohydrate metabolism; Citrate cycle (TCA cycle) [PATH:ko00020]Metabolism; Carbohydrate metabolism; Pyruvate metabolism [PATH:ko00620]Metabolism; Overview; Carbon metabolism [PATH:ko0…	{NA}	{NA}	{GO:0008152; NA GO:0016746; transferase activity, transferring acyl groups; molecular_function GO:0071203; WASH complex; cellular_component}	{NA}	{NA}	{NA}	{NA}
SE.1A0162	{Contig10:575101:580225:-}	{gi|630347645|ref|XP_007863123.1|; P-loop containing nucleoside triphosphate hydrolase protein [Gloeophyllum trabeum ATCC 11539]}	{ppl:POSPLDRAFT_87932; K11592 DICER1, DCR1 endoribonuclease Dicer 3.1.26.- Human Diseases; Cancers; MicroRNAs in cancer [PATH:ko05206]}	{NA}	{NA}	{GO:0004525; ribonuclease III activity; molecular_function GO:0005524; ATP binding; molecular_function GO:0008026; ATP-dependent helicase activity; molecular_function GO:0004386; helicase activity; molecular_function GO:0016891; endoribonuclease activity, producing 5'-phosphomonoesters; molecular_function GO:0003676; nucleic acid binding; molecular_function GO:0006396; RNA processing; biological_…	{PHI:3724; RNase III AAA92440 28901 Salmonella enterica reduced virulence}	{NA}	{NA}	{NA}
SE.1A0163	{Contig10:580944:583069:+}	{NA}	{NA}	{NA}	{NA}	{NA}	{NA}	{NA}	{NA}	{NA}
SE.1A0164	{Contig10:583719:585359:+}	{gi|630348949|ref|XP_007863775.1|; hypothetical protein [Gloeophyllum trabeum ATCC 11539, GLOTRDRAFT_114989]}	{NA}	{NA}	{NA}	{GO:0005515; protein binding; molecular_function}	{NA}	{NA}	{NA}	{NA}
SE.1A0165	{Contig10:586177:587106:+}	{gi|597934504|ref|XP_007321596.1|; hypothetical protein [Serpula lacrymans]}	{lbc:LACBIDRAFT_172912; K04393 CDC42 cell division control protein 42 -- Environmental Information Processing; Signal transduction; MAPK signaling pathway [PATH:ko04010]Environmental Information Processing; Signal transduction; MAPK signaling pathway - yeast [PATH:ko04011]Environmental Information Processing; Signal transduction; Ras signaling pathway [PATH:ko04014]Environmental Information Proce…	{SPAC110.03; KOG0393 Ras-related small GTPase, Rho type R General function prediction only ;}	{NA}	{GO:0007264; small GTPase mediated signal transduction; biological_process GO:0003924; GTPase activity; molecular_function GO:0005525; GTP binding; molecular_function GO:0005622; intracellular; cellular_component}	{PHI:1119; Cdc42 AF463452 5270 Ustilago maydis loss of pathogenicity}	{NA}	{NA}	{NA}
SE.1A0166	{Contig10:588456:588813:-}	{NA}	{NA}	{NA}	{NA}	{NA}	{NA}	{NA}	{NA}	{NA}
SE.1A0167	{Contig10:589912:591356:+}	{gi|597907892|ref|XP_007301245.1|; hypothetical protein [Stereum hirsutum FP-91666 SS1, STEHIDRAFT_93143]}	{lbc:LACBIDRAFT_189440; K12831 SF3B4, SAP49 splicing factor 3B subunit 4 -- Genetic Information Processing; Transcription; Spliceosome [PATH:ko03040]}	{CE24791; KOG0131 Splicing factor 3b, subunit 4 A RNA processing and modification ;}	{NA}	{GO:0003676; nucleic acid binding; molecular_function}	{NA}	{NA}	{NA}	{NA}
SE.1A0168	{Contig10:594886:596485:-}	{gi|597907880|ref|XP_007301239.1|; peptide chain release factor eRF/aRF subunit 1 [Stereum hirsutum FP-91666 SS1]}	{lbc:LACBIDRAFT_315840; K03265 ETF1, ERF1 peptide chain release factor subunit 1 -- Genetic Information Processing; Translation; mRNA surveillance pathway [PATH:ko03015]}	{7296284; KOG0688 Peptide chain release factor 1 (eRF1) J Translation, ribosomal structure and biogenesis ;}	{NA}	{NA}	{NA}	{NA}	{NA}	{NA}
SE.1A0169	{Contig10:596686:597571:+}	{gi|630348939|ref|XP_007863770.1|; hypothetical protein [Gloeophyllum trabeum ATCC 11539, GLOTRDRAFT_127139]}	{NA}	{NA}	{NA}	{GO:0003676; nucleic acid binding; molecular_function}	{NA}	{NA}	{NA}	{NA}
SE.1A0170	{Contig10:599151:600661:+}	{gi|170094664|ref|XP_001878553.1|; predicted protein [Laccaria bicolor S238N-H82]}	{NA}	{NA}	{NA}	{GO:0016491; oxidoreductase activity; molecular_function GO:0005506; iron ion binding; molecular_function GO:0055114; oxidation-reduction process; biological_process}	{NA}	{EEA26647.1; TfdA family oxidoreductase, putative [Penicillium marneffei]}	{NA}	{NA}
SE.1A0171	{Contig10:601930:602604:-}	{gi|170093904|ref|XP_001878173.1|; predicted protein [Laccaria bicolor S238N-H82]}	{cci:CC1G_10833; K07253 MIF phenylpyruvate tautomerase 5.3.2.1 Metabolism; Amino acid metabolism; Tyrosine metabolism [PATH:ko00350]Metabolism; Amino acid metabolism; Phenylalanine metabolism [PATH:ko00360]}	{NA}	{NA}	{NA}	{NA}	{NA}	{NA}	{NA}
SE.1A0172	{Contig10:603096:606729:+}	{NA}	{NA}	{NA}	{NA}	{GO:0005634; nucleus; cellular_component GO:0008270; zinc ion binding; molecular_function}	{NA}	{NA}	{NA}	{NA}
SE.1A0173	{Contig10:611253:612228:+}	{gi|630218494|ref|XP_007857461.1|; gtpase inhibitor [Moniliophthora roreri MCA 2997]}	{NA}	{NA}	{NA}	{GO:0006355; regulation of transcription, DNA-dependent; biological_process}	{NA}	{NA}	{NA}	{NA}
SE.1A0174	{Contig10:612448:613134:-}	{gi|630218500|ref|XP_007857463.1|; hypothetical protein [Moniliophthora roreri MCA 2997, Moror_3269]}	{NA}	{NA}	{NA}	{GO:0008270; zinc ion binding; molecular_function GO:0005634; nucleus; cellular_component}	{NA}	{NA}	{NA}	{NA}
SE.1A0175	{Contig10:613336:614908:-}	{gi|646310801|gb|KDQ31943.1|; hypothetical protein [Pleurotus ostreatus PC15, PLEOSDRAFT_1091892]}	{scm:SCHCODRAFT_85910; K13953 adhP alcohol dehydrogenase, propanol-preferring 1.1.1.1 Metabolism; Carbohydrate metabolism; Glycolysis / Gluconeogenesis [PATH:ko00010]Metabolism; Lipid metabolism; Fatty acid degradation [PATH:ko00071]Metabolism; Amino acid metabolism; Tyrosine metabolism [PATH:ko00350]Metabolism; Xenobiotics biodegradation and metabolism; Chloroalkane and chloroalkene degradation …	{SPCC13B11.01; KOG0023 Alcohol dehydrogenase, class V Q Secondary metabolites biosynthesis, transport and catabolism ;}	{NA}	{GO:0055114; oxidation-reduction process; biological_process GO:0008270; zinc ion binding; molecular_function GO:0016491; oxidoreductase activity; molecular_function}	{NA}	{NA}	{NA}	{NA}
SE.1A0176	{Contig10:615625:617161:-}	{NA}	{NA}	{NA}	{NA}	{NA}	{NA}	{NA}	{NA}	{NA}
SE.1A0177	{Contig10:617485:618159:+}	{gi|597934508|ref|XP_007321598.1|; hypothetical protein [Serpula lacrymans]}	{NA}	{Hs7705997; KOG3318 Predicted membrane protein S Function unknown ;}	{NA}	{NA}	{NA}	{NA}	{NA}	{NA}
SE.1A0178	{Contig10:619214:620356:+}	{gi|646312831|gb|KDQ33972.1|; hypothetical protein [Pleurotus ostreatus PC15, PLEOSDRAFT_1091707]}	{NA}	{NA}	{NA}	{GO:0005634; nucleus; cellular_component}	{NA}	{NA}	{NA}	{NA}
SE.1A0179	{Contig10:621645:626720:+}	{NA}	{NA}	{NA}	{NA}	{GO:0005515; protein binding; molecular_function}	{NA}	{NA}	{NA}	{NA}
SE.1A0180	{Contig10:627306:628525:-}	{gi|630184438|ref|XP_007846430.1|; tata-box binding protein [Moniliophthora roreri MCA 2997]}	{cci:CC1G_11509; K03120 TBP, tbp transcription initiation factor TFIID TATA-box-binding protein -- Genetic Information Processing; Transcription; Basal transcription factors [PATH:ko03022]Human Diseases; Neurodegenerative diseases; Huntington's disease [PATH:ko05016]Human Diseases; Infectious diseases; HTLV-I infection [PATH:ko05166]Human Diseases; Infectious diseases; Herpes simplex infection [P…	{Hs4507379; KOG3302 TATA-box binding protein (TBP), component of TFIID and TFIIIB K Transcription ;}	{NA}	{GO:0006352; transcription initiation, DNA-dependent; biological_process GO:0004190; aspartic-type endopeptidase activity; molecular_function GO:0003677; DNA binding; molecular_function GO:0016021; integral to membrane; cellular_component}	{NA}	{NA}	{NA}	{NA}
SE.1A0181	{Contig10:629865:631011:+}	{gi|630224161|ref|XP_007859321.1|; tc1-mariner class transposase [Moniliophthora roreri MCA 2997]}	{NA}	{NA}	{NA}	{GO:0006310; DNA recombination; biological_process GO:0019069; viral capsid assembly; biological_process GO:0003677; DNA binding; molecular_function GO:0005524; ATP binding; molecular_function GO:0003676; nucleic acid binding; molecular_function GO:0000150; recombinase activity; molecular_function}	{NA}	{NA}	{NA}	{NA}
SE.1A0182	{Contig10:631170:633021:-}	{NA}	{NA}	{NA}	{NA}	{GO:0006270; DNA-dependent DNA replication initiation; biological_process}	{NA}	{NA}	{NA}	{NA}
SE.1A0183	{Contig10:633248:634947:+}	{gi|597934454|ref|XP_007321571.1|; hypothetical protein [Serpula lacrymans]}	{lbc:LACBIDRAFT_172821; K01867 WARS, trpS tryptophanyl-tRNA synthetase 6.1.1.2 Genetic Information Processing; Translation; Aminoacyl-tRNA biosynthesis [PATH:ko00970]}	{SPAC2F7.13c; KOG2145 Cytoplasmic tryptophanyl-tRNA synthetase J Translation, ribosomal structure and biogenesis ;}	{NA}	{GO:0000166; nucleotide binding; molecular_function GO:0006418; tRNA aminoacylation for protein translation; biological_process GO:0004812; aminoacyl-tRNA ligase activity; molecular_function GO:0005524; ATP binding; molecular_function}	{NA}	{NA}	{NA}	{NA}
SE.1A0184	{Contig10:635209:638695:-}	{NA}	{NA}	{NA}	{NA}	{NA}	{NA}	{NA}	{NA}	{NA}
SE.1A0185	{Contig10:639949:643517:-}	{NA}	{NA}	{NA}	{NA}	{GO:0016020; membrane; cellular_component}	{NA}	{NA}	{NA}	{NA}
SE.1A0186	{Contig10:645074:649646:+}	{gi|646312736|gb|KDQ33877.1|; hypothetical protein [Pleurotus ostreatus PC15, PLEOSDRAFT_48038]}	{cci:CC1G_05097; K02519 infB, MTIF2 translation initiation factor IF-2 -- --}	{7301681; KOG1145 Mitochondrial translation initiation factor 2 (IF-2; GTPase) J Translation, ribosomal structure and biogenesis ;}	{NA}	{GO:0007264; small GTPase mediated signal transduction; biological_process GO:0005524; ATP binding; molecular_function GO:0003924; GTPase activity; molecular_function GO:0005525; GTP binding; molecular_function GO:0005622; intracellular; cellular_component GO:0006576; cellular biogenic amine metabolic process; biological_process}	{NA}	{NA}	{NA}	{NA}
SE.1A0187	{Contig10:649800:650975:-}	{NA}	{NA}	{NA}	{NA}	{NA}	{NA}	{NA}	{NA}	{NA}
SE.1A0188	{Contig10:651189:658416:-}	{gi|597934026|ref|XP_007321357.1|; putative NAD(P)H-glutamate synthase [Serpula lacrymans var. lacrymans S7.9]}	{lbc:LACBIDRAFT_183838; K00264 GLT1 glutamate synthase (NADPH/NADH) 1.4.1.13 1.4.1.14 Metabolism; Amino acid metabolism; Alanine, aspartate and glutamate metabolism [PATH:ko00250]Metabolism; Energy metabolism; Nitrogen metabolism [PATH:ko00910]Metabolism; Overview; Biosynthesis of amino acids [PATH:ko01230]}	{SPAPB1E7.07; KOG0399 Glutamate synthase E Amino acid transport and metabolism ;}	{NA}	{GO:0004499; flavin-containing monooxygenase activity; molecular_function GO:0005737; cytoplasm; cellular_component GO:0050661; NADP binding; molecular_function GO:0008677; 2-dehydropantoate 2-reductase activity; molecular_function GO:0016491; oxidoreductase activity; molecular_function GO:0003857; 3-hydroxyacyl-CoA dehydrogenase activity; molecular_function GO:0006098; pentose-phosphate shunt; b…	{NA}	{NA}	{NA}	{NA}
SE.1A0189	{Contig10:668187:669341:+}	{gi|628829235|ref|XP_007764921.1|; chord-domain-containing protein [Coniophora puteana RWD-64-598 SS2]}	{NA}	{NA}	{NA}	{NA}	{NA}	{NA}	{NA}	{NA}
SE.1A0190	{Contig10:670543:674236:-}	{gi|630188809|ref|XP_007847838.1|; endothelin-converting enzyme 1 [Moniliophthora roreri MCA 2997]}	{lbc:LACBIDRAFT_233060; K01415 E3.4.24.71, ECE1, ECE2 endothelin-converting enzyme 3.4.24.71 --}	{NA}	{NA}	{GO:0004222; metalloendopeptidase activity; molecular_function GO:0006508; proteolysis; biological_process}	{NA}	{NA}	{NA}	{NA}
SE.1A0191	{Contig10:676074:679121:+}	{gi|695538644|ref|XP_009542563.1|; expressed putative fatty acid biosynthesis enzyme [Heterobasidion irregulare TC 32-1]}	{scm:SCHCODRAFT_74223; K01897 ACSL, fadD long-chain acyl-CoA synthetase 6.2.1.3 Metabolism; Lipid metabolism; Fatty acid biosynthesis [PATH:ko00061]Metabolism; Lipid metabolism; Fatty acid degradation [PATH:ko00071]Metabolism; Overview; Fatty acid metabolism [PATH:ko01212]Organismal Systems; Endocrine system; PPAR signaling pathway [PATH:ko03320]Cellular Processes; Transport and catabolism; Perox…	{NA}	{NA}	{GO:0008152; NA GO:0003824; NA}	{NA}	{NA}	{NA}	{NA}
SE.1A0192	{Contig10:680101:681476:-}	{gi|597934086|ref|XP_007321387.1|; hypothetical protein [Serpula lacrymans]}	{NA}	{NA}	{NA}	{GO:0016021; integral to membrane; cellular_component GO:0006355; regulation of transcription, DNA-dependent; biological_process GO:0022857; transmembrane transporter activity; molecular_function GO:0003677; DNA binding; molecular_function GO:0005634; nucleus; cellular_component GO:0055085; transmembrane transport; biological_process}	{NA}	{NA}	{NA}	{NA}
SE.1A0193	{Contig10:683410:684698:-}	{gi|170094122|ref|XP_001878282.1|; predicted protein [Laccaria bicolor S238N-H82]}	{pai:PAE2025; K01271 pepQ Xaa-Pro dipeptidase 3.4.13.9 --}	{NA}	{NA}	{NA}	{NA}	{NA}	{NA}	{NA}
SE.1A0194	{Contig10:689402:692358:-}	{gi|170094128|ref|XP_001878285.1|; predicted protein [Laccaria bicolor S238N-H82]}	{NA}	{NA}	{NA}	{GO:0006355; regulation of transcription, DNA-dependent; biological_process GO:0000981; sequence-specific DNA binding RNA polymerase II transcription factor activity; molecular_function GO:0006886; intracellular protein transport; biological_process GO:0008430; selenium binding; molecular_function GO:0008270; zinc ion binding; molecular_function GO:0030176; integral to endoplasmic reticulum membr…	{NA}	{NA}	{NA}	{NA}
SE.1A0195	{Contig10:693612:695353:-}	{gi|646312679|gb|KDQ33820.1|; hypothetical protein [Pleurotus ostreatus PC15, PLEOSDRAFT_1032386]}	{lbc:LACBIDRAFT_192580; K14839 NOP16 nucleolar protein 16 -- --}	{NA}	{NA}	{NA}	{NA}	{NA}	{NA}	{NA}
SE.1A0196	{Contig10:695697:696093:+}	{gi|646312678|gb|KDQ33819.1|; hypothetical protein [Pleurotus ostreatus PC15, PLEOSDRAFT_1087951]}	{cci:CC1G_06877; K00420 QCR10, UQCR ubiquinol-cytochrome c reductase subunit 10 1.10.2.2 Metabolism; Energy metabolism; Oxidative phosphorylation [PATH:ko00190]Organismal Systems; Circulatory system; Cardiac muscle contraction [PATH:ko04260]Human Diseases; Endocrine and metabolic diseases; Non-alcoholic fatty liver disease (NAFLD) [PATH:ko04932]Human Diseases; Neurodegenerative diseases; Alzheime…	{NA}	{NA}	{GO:0009055; NA GO:0008121; ubiquinol-cytochrome-c reductase activity; molecular_function}	{NA}	{NA}	{NA}	{NA}
SE.1A0197	{Contig10:696565:697700:-}	{gi|646396401|gb|KDQ60653.1|; hypothetical protein [Jaapia argillacea MUCL 33604, JAAARDRAFT_31622]}	{NA}	{NA}	{NA}	{GO:0016791; phosphatase activity; molecular_function}	{NA}	{NA}	{NA}	{NA}
SE.1A0198	{Contig10:703651:705294:-}	{gi|302690718|ref|XP_003035038.1|; hypothetical protein SCHCODRAFT_105388, partial [Schizophyllum commune]}	{NA}	{NA}	{NA}	{GO:0006508; proteolysis; biological_process GO:0004190; aspartic-type endopeptidase activity; molecular_function}	{NA}	{NA}	{NA}	{NA}
SE.1A0199	{Contig10:706064:707193:+}	{gi|695538604|ref|XP_009542554.1|; hypothetical protein [Heterobasidion irregulare TC 32-1, HETIRDRAFT_407640]}	{cci:CC1G_05114; K07874 RAB1A Ras-related protein Rab-1A -- Human Diseases; Infectious diseases; Legionellosis [PATH:ko05134]}	{SPBC1703.10; KOG0084 GTPase Rab1/YPT1, small G protein superfamily, and related GTP-binding proteins TU Signal transduction mechanisms ; Intracellular trafficking, secretion, and vesicular transport ;}	{NA}	{GO:0015093; ferrous iron transmembrane transporter activity; molecular_function GO:0016887; ATPase activity; molecular_function GO:0007264; small GTPase mediated signal transduction; biological_process GO:0007049; cell cycle; biological_process GO:0003924; GTPase activity; molecular_function GO:0005524; ATP binding; molecular_function GO:0005525; GTP binding; molecular_function GO:0005622; intra…	{PHI:339; CLPT1 CAC41973 290576 Colletotrichum lindemuthianum reduced virulence}	{NA}	{NA}	{NA}
SE.1A0200	{Contig10:708459:711988:+}	{gi|648168298|gb|KDR81951.1|; hypothetical protein [Galerina marginata CBS 339.88, GALMADRAFT_240289]}	{scm:SCHCODRAFT_232345; K11593 ELF2C eukaryotic translation initiation factor 2C -- --}	{NA}	{NA}	{GO:0005515; protein binding; molecular_function}	{NA}	{NA}	{NA}	{NA}
SE.1A0201	{Contig10:715782:717346:+}	{gi|597934056|ref|XP_007321372.1|; hypothetical protein [Serpula lacrymans]}	{scm:SCHCODRAFT_71165; K06215 pdxS, pdx1 pyridoxine biosynthesis protein 4.-.-.- Metabolism; Metabolism of cofactors and vitamins; Vitamin B6 metabolism [PATH:ko00750]}	{SPAC29B12.04; KOG1606 Stationary phase-induced protein, SOR/SNZ family H Coenzyme transport and metabolism ;}	{NA}	{GO:0047465; N-acylglucosamine-6-phosphate 2-epimerase activity; molecular_function GO:0009228; thiamine biosynthetic process; biological_process GO:0050660; flavin adenine dinucleotide binding; molecular_function GO:0004425; indole-3-glycerol-phosphate synthase activity; molecular_function GO:0000105; histidine biosynthetic process; biological_process GO:0036355; NA GO:0055114; oxidation-reducti…	{NA}	{NA}	{NA}	{NA}
SE.1A0202	{Contig10:717979:718761:-}	{gi|646312660|gb|KDQ33801.1|; hypothetical protein [Pleurotus ostreatus PC15, PLEOSDRAFT_1033235]}	{NA}	{NA}	{NA}	{NA}	{NA}	{NA}	{NA}	{NA}
SE.1A0203	{Contig10:719456:719867:+}	{NA}	{NA}	{NA}	{NA}	{NA}	{NA}	{NA}	{NA}	{NA}
SE.1A0204	{Contig10:721753:724461:+}	{gi|648167800|gb|KDR81453.1|; hypothetical protein [Galerina marginata CBS 339.88, GALMADRAFT_239386]}	{cci:CC1G_13946; K13431 SRPR signal recognition particle receptor subunit alpha -- Genetic Information Processing; Folding, sorting and degradation; Protein export [PATH:ko03060]}	{Hs4507223; KOG0781 Signal recognition particle receptor, alpha subunit U Intracellular trafficking, secretion, and vesicular transport ;}	{gnl|TC-DB|P32916; 3.A.5.8.1 Signal recognition particle receptor alpha subunit homolog (SR-alpha) (Docking protein alpha) (DP-alpha) - Saccharomyces cerevisiae (Baker's yeast).}	{GO:0005524; ATP binding; molecular_function GO:0003924; GTPase activity; molecular_function GO:0005047; signal recognition particle binding; molecular_function GO:0006614; SRP-dependent cotranslational protein targeting to membrane; biological_process GO:0055114; oxidation-reduction process; biological_process GO:0006886; intracellular protein transport; biological_process GO:0016491; oxidoreduc…	{NA}	{NA}	{NA}	{NA}
SE.1A0205	{Contig10:725896:726951:+}	{gi|597934046|ref|XP_007321367.1|; hypothetical protein [Serpula lacrymans]}	{ppl:POSPLDRAFT_87780; K01069 E3.1.2.6, gloB hydroxyacylglutathione hydrolase 3.1.2.6 Metabolism; Carbohydrate metabolism; Pyruvate metabolism [PATH:ko00620]}	{Hs4885389; KOG0813 Glyoxylase R General function prediction only ;}	{NA}	{GO:0016787; hydrolase activity; molecular_function}	{NA}	{NA}	{NA}	{NA}
SE.1A0206	{Contig10:727167:732016:-}	{gi|597934100|ref|XP_007321394.1|; hypothetical protein [Serpula lacrymans var. lacrymans S7.9, SERLADRAFT_440858]}	{NA}	{NA}	{NA}	{GO:0016192; vesicle-mediated transport; biological_process GO:0005515; protein binding; molecular_function}	{NA}	{NA}	{NA}	{NA}
SE.1A0207	{Contig10:732731:737588:-}	{gi|170094820|ref|XP_001878631.1|; predicted protein [Laccaria bicolor S238N-H82]}	{NA}	{NA}	{NA}	{NA}	{NA}	{NA}	{NA}	{NA}
SE.1A0208	{Contig10:740616:743217:+}	{gi|646396419|gb|KDQ60671.1|; hypothetical protein [Jaapia argillacea MUCL 33604, JAAARDRAFT_172739]}	{scm:SCHCODRAFT_50273; K06628 CDC45 cell division control protein 45 -- Cellular Processes; Cell growth and death; Cell cycle [PATH:ko04110]Cellular Processes; Cell growth and death; Cell cycle - yeast [PATH:ko04111]Cellular Processes; Cell growth and death; Meiosis - yeast [PATH:ko04113]}	{NA}	{NA}	{GO:0006270; DNA-dependent DNA replication initiation; biological_process}	{NA}	{NA}	{NA}	{NA}
SE.1A0209	{Contig10:751829:753772:-}	{NA}	{NA}	{NA}	{NA}	{NA}	{NA}	{NA}	{NA}	{NA}
SE.1A0210	{Contig10:757645:761325:-}	{gi|630196734|ref|XP_007850387.1|; coenzyme a [Moniliophthora roreri MCA 2997]}	{scm:SCHCODRAFT_65503; K01027 OXCT 3-oxoacid CoA-transferase 2.8.3.5 Metabolism; Lipid metabolism; Synthesis and degradation of ketone bodies [PATH:ko00072]Metabolism; Amino acid metabolism; Valine, leucine and isoleucine degradation [PATH:ko00280]Metabolism; Carbohydrate metabolism; Butanoate metabolism [PATH:ko00650]}	{Hs4557817; KOG3822 Succinyl-CoA:alpha-ketoacid-CoA transferase C Energy production and conversion ;}	{NA}	{GO:0055114; oxidation-reduction process; biological_process GO:0008410; CoA-transferase activity; molecular_function GO:0008152; NA GO:0016491; oxidoreductase activity; molecular_function}	{NA}	{NA}	{NA}	{NA}
SE.1A0211	{Contig10:765736:772497:-}	{gi|646312759|gb|KDQ33900.1|; hypothetical protein [Pleurotus ostreatus PC15, PLEOSDRAFT_1091678]}	{lbc:LACBIDRAFT_384593; K15192 BTAF1, MOT1 TATA-binding protein-associated factor 3.6.4.- --}	{NA}	{NA}	{GO:0003676; nucleic acid binding; molecular_function GO:0016787; hydrolase activity; molecular_function GO:0005634; nucleus; cellular_component GO:0005515; protein binding; molecular_function GO:0003677; DNA binding; molecular_function GO:0051090; regulation of sequence-specific DNA binding transcription factor activity; biological_process GO:0005524; ATP binding; molecular_function GO:0004386; …	{NA}	{NA}	{NA}	{NA}
SE.1A0212	{Contig10:773007:777699:+}	{gi|630184480|ref|XP_007846443.1|; leucine-rich repeat-containing protein sog2 [Moniliophthora roreri MCA 2997]}	{NA}	{NA}	{NA}	{GO:0055114; oxidation-reduction process; biological_process GO:0003842; 1-pyrroline-5-carboxylate dehydrogenase activity; molecular_function}	{NA}	{NA}	{NA}	{NA}
SE.1A0213	{Contig10:778864:783477:-}	{gi|170093898|ref|XP_001878170.1|; reverse transcriptase-RNase H-integrase [Laccaria bicolor S238N-H82]}	{NA}	{NA}	{NA}	{GO:0003723; RNA binding; molecular_function GO:0006278; RNA-dependent DNA replication; biological_process GO:0003964; RNA-directed DNA polymerase activity; molecular_function GO:0015074; DNA integration; biological_process}	{NA}	{NA}	{NA}	{NA}
SE.1A0214	{Contig10:786622:789661:-}	{gi|597906602|ref|XP_007300600.1|; hypothetical protein [Stereum hirsutum FP-91666 SS1, STEHIDRAFT_74653]}	{NA}	{NA}	{NA}	{GO:0046872; metal ion binding; molecular_function}	{NA}	{NA}	{NA}	{NA}
SE.1A0215	{Contig10:790015:791292:+}	{gi|170094102|ref|XP_001878272.1|; predicted protein [Laccaria bicolor S238N-H82]}	{lbc:LACBIDRAFT_316018; K08870 PTK9 PTK9 protein tyrosine kinase 9 -- --}	{NA}	{NA}	{GO:0003779; actin binding; molecular_function GO:0005622; intracellular; cellular_component}	{NA}	{NA}	{NA}	{NA}
SE.1A0216	{Contig10:791762:793236:-}	{NA}	{NA}	{NA}	{NA}	{NA}	{NA}	{NA}	{NA}	{NA}
SE.1A0217	{Contig10:794507:798764:+}	{gi|630181218|ref|XP_007845407.1|; gag-pol polyprotein [Moniliophthora roreri MCA 2997]}	{NA}	{NA}	{NA}	{GO:0015074; DNA integration; biological_process}	{NA}	{NA}	{NA}	{NA}
SE.1A0218	{Contig10:799180:800417:-}	{gi|618813202|ref|XP_007309240.1|; hypothetical protein STEHIDRAFT_149855, partial [Stereum hirsutum FP-91666 SS1]}	{NA}	{NA}	{NA}	{GO:0016020; membrane; cellular_component}	{NA}	{NA}	{NA}	{NA}
SE.1A0219	{Contig10:805869:814070:-}	{gi|691785812|emb|CDO77172.1|; hypothetical protein [Trametes cinnabarina, BN946_scf184675.g4]}	{NA}	{NA}	{NA}	{GO:0008270; zinc ion binding; molecular_function GO:0015074; DNA integration; biological_process GO:0003964; RNA-directed DNA polymerase activity; molecular_function GO:0003676; nucleic acid binding; molecular_function GO:0003723; RNA binding; molecular_function GO:0006278; RNA-dependent DNA replication; biological_process}	{NA}	{NA}	{NA}	{NA}
SE.1A0220	{Contig10:815420:819351:+}	{NA}	{NA}	{NA}	{NA}	{GO:0006508; proteolysis; biological_process GO:0008234; cysteine-type peptidase activity; molecular_function}	{NA}	{NA}	{NA}	{NA}
SE.1A0221	{Contig10:820549:823523:-}	{gi|648167831|gb|KDR81484.1|; hypothetical protein [Galerina marginata CBS 339.88, GALMADRAFT_239455]}	{cci:CC1G_05089; K01210 E3.2.1.58 glucan 1,3-beta-glucosidase 3.2.1.58 Metabolism; Carbohydrate metabolism; Starch and sucrose metabolism [PATH:ko00500]}	{NA}	{NA}	{GO:0005975; carbohydrate metabolic process; biological_process GO:0004553; hydrolase activity, hydrolyzing O-glycosyl compounds; molecular_function}	{PHI:3859; GLU1 EDU47467 45151 Pyrenophora tritici-repentis reduced virulence}	{NA}	{NA}	{CCA67129.1_GH5; {PIIN_00963;--;Piriformospora indica (Pirin1);--} endo-&beta;-1,4-glucanase / cellulase (EC 3.2.1.4); endo-&beta;-1,4-xylanase (EC 3.2.1.8); &beta;-glucosidase (EC 3.2.1.21); &beta;-mannosidase (EC 3.2.1.25); &beta;-glucosylceramidase (EC 3.2.1.45); glucan &beta;-1,3-glucosidase (EC 3.2.1.58); licheninase (EC 3.2.1.73); exo-&beta;-1,4-glucanase / cellodextrinase (EC 3.2.1.74); gl…
SE.1A0222	{Contig10:827568:833306:-}	{gi|648153437|gb|KDR67270.1|; hypothetical protein GALMADRAFT_47197, partial [Galerina marginata CBS 339.88]}	{NA}	{NA}	{NA}	{GO:0006270; DNA-dependent DNA replication initiation; biological_process GO:0005634; nucleus; cellular_component GO:0008270; zinc ion binding; molecular_function}	{NA}	{NA}	{NA}	{NA}
SE.1A0223	{Contig10:835554:838166:+}	{gi|73808014|dbj|BAE20245.1|; exo-beta-1, 3-glucanase [Lentinula edodes]}	{ssl:SS1G_09858; K01210 E3.2.1.58 glucan 1,3-beta-glucosidase 3.2.1.58 Metabolism; Carbohydrate metabolism; Starch and sucrose metabolism [PATH:ko00500]}	{NA}	{NA}	{NA}	{NA}	{NA}	{NA}	{BAE20245.1_GH55; {exo-&beta;-1,3-glucanase (Exg2);3.2.1.58;;Lentinula edodes H600;Q401R8} exo-&beta;-1,3-glucanase (EC 3.2.1.58); endo-&beta;-1,3-glucanase (EC 3.2.1.39) NA}
SE.1A0224	{Contig10:840257:844155:+}	{gi|646312740|gb|KDQ33881.1|; glycoside hydrolase family 55 protein [Pleurotus ostreatus PC15]}	{nfi:NFIA_059190; K01210 E3.2.1.58 glucan 1,3-beta-glucosidase 3.2.1.58 Metabolism; Carbohydrate metabolism; Starch and sucrose metabolism [PATH:ko00500]}	{NA}	{NA}	{NA}	{NA}	{NA}	{YES}	{BAE20245.1_GH55; {exo-&beta;-1,3-glucanase (Exg2);3.2.1.58;;Lentinula edodes H600;Q401R8} exo-&beta;-1,3-glucanase (EC 3.2.1.58); endo-&beta;-1,3-glucanase (EC 3.2.1.39) NA}
SE.1A0225	{Contig10:844772:849575:-}	{gi|336367865|gb|EGN96209.1|; hypothetical protein [Serpula lacrymans var. lacrymans S7.3, SERLA73DRAFT_76187]}	{NA}	{NA}	{NA}	{GO:0003682; chromatin binding; molecular_function}	{PHI:2986; MGG_06434.6 EHA50816 318829 Magnaporthe oryzae unaffected pathogenicity}	{NA}	{NA}	{NA}
SE.1A0226	{Contig10:851381:853981:-}	{gi|302690622|ref|XP_003034990.1|; hypothetical protein [Schizophyllum commune H4-8, SCHCODRAFT_255970]}	{afm:AFUA_6G03770; K00155 E1.2.1.- -- -- Metabolism; Metabolism of terpenoids and polyketides; Geraniol degradation [PATH:ko00281]Metabolism; Xenobiotics biodegradation and metabolism; Naphthalene degradation [PATH:ko00626]Metabolism; Metabolism of terpenoids and polyketides; Limonene and pinene degradation [PATH:ko00903]}	{SPBC21C3.15c; KOG2454 Betaine aldehyde dehydrogenase C Energy production and conversion ;}	{NA}	{GO:0016491; oxidoreductase activity; molecular_function GO:0008152; NA GO:0055114; oxidation-reduction process; biological_process}	{NA}	{NA}	{YES}	{NA}
SE.1A0227	{Contig10:854770:858824:+}	{gi|302690620|ref|XP_003034989.1|; hypothetical protein [Schizophyllum commune H4-8, SCHCODRAFT_81213]}	{NA}	{NA}	{NA}	{NA}	{NA}	{NA}	{NA}	{NA}
SE.1A0228	{Contig10:859206:861926:-}	{NA}	{NA}	{NA}	{NA}	{NA}	{NA}	{NA}	{NA}	{NA}
SE.1A0229	{Contig10:862932:864218:+}	{gi|646306875|gb|KDQ28020.1|; hypothetical protein [Pleurotus ostreatus PC15, PLEOSDRAFT_1112820]}	{NA}	{NA}	{NA}	{GO:0006886; intracellular protein transport; biological_process GO:0042289; MHC class II protein binding; molecular_function GO:0016020; membrane; cellular_component GO:0006955; immune response; biological_process GO:0005515; protein binding; molecular_function GO:0019882; antigen processing and presentation; biological_process}	{NA}	{NA}	{NA}	{NA}
SE.1A0230	{Contig10:864504:867014:-}	{gi|449551223|gb|EMD42187.1|; hypothetical protein [Ceriporiopsis subvermispora B, CERSUDRAFT_110727]}	{NA}	{NA}	{NA}	{GO:0008152; NA GO:0016787; hydrolase activity; molecular_function GO:0006508; proteolysis; biological_process GO:0008236; serine-type peptidase activity; molecular_function}	{NA}	{NA}	{YES}	{NA}
SE.1A0231	{Contig10:868209:869562:-}	{gi|646395247|gb|KDQ59578.1|; hypothetical protein [Jaapia argillacea MUCL 33604, JAAARDRAFT_33158]}	{NA}	{NA}	{NA}	{GO:0005507; copper ion binding; molecular_function GO:0009055; NA}	{NA}	{NA}	{YES}	{NA}
SE.1A0232	{Contig10:871629:873467:-}	{gi|630184450|ref|XP_007846434.1|; hypothetical protein [Moniliophthora roreri MCA 2997, Moror_8275]}	{NA}	{NA}	{NA}	{GO:0043230; extracellular organelle; cellular_component GO:0009405; pathogenesis; biological_process GO:0009289; pilus; cellular_component}	{NA}	{NA}	{NA}	{NA}
SE.1A0233	{Contig10:874537:876124:-}	{gi|302687356|ref|XP_003033358.1|; hypothetical protein SCHCODRAFT_45301, partial [Schizophyllum commune]}	{NA}	{NA}	{NA}	{GO:0055114; oxidation-reduction process; biological_process GO:0016491; oxidoreductase activity; molecular_function}	{NA}	{NA}	{NA}	{NA}
SE.1A0234	{Contig10:877076:877651:+}	{gi|630184503|ref|XP_007846450.1|; programmed cell death protein 5 [Moniliophthora roreri MCA 2997]}	{lbc:LACBIDRAFT_316012; K06875 PDCD5, TFAR19 programmed cell death protein 5 -- --}	{Hs4759224; KOG3431 Apoptosis-related protein/predicted DNA-binding protein D Cell cycle control, cell division, chromosome partitioning ;}	{NA}	{GO:0003677; DNA binding; molecular_function}	{NA}	{NA}	{NA}	{NA}
SE.1A0235	{Contig10:877874:887329:-}	{gi|630347139|ref|XP_007862870.1|; hypothetical protein [Gloeophyllum trabeum ATCC 11539, GLOTRDRAFT_35919]}	{lbc:LACBIDRAFT_232663; K12571 PAN2 PAB-dependent poly(A)-specific ribonuclease subunit 2 3.1.13.4 Genetic Information Processing; Folding, sorting and degradation; RNA degradation [PATH:ko03018]}	{NA}	{NA}	{GO:0003676; nucleic acid binding; molecular_function GO:0006511; ubiquitin-dependent protein catabolic process; biological_process GO:0004221; ubiquitin thiolesterase activity; molecular_function GO:0008270; zinc ion binding; molecular_function GO:0005515; protein binding; molecular_function}	{PHI:368; NOT4 AAF66693 5476 Candida albicans reduced virulence}	{NA}	{NA}	{NA}
SE.1A0236	{Contig10:887744:892036:-}	{gi|170093950|ref|XP_001878196.1|; predicted protein [Laccaria bicolor S238N-H82]}	{NA}	{NA}	{NA}	{GO:0003676; nucleic acid binding; molecular_function GO:0016787; hydrolase activity; molecular_function}	{NA}	{NA}	{NA}	{NA}
SE.1A0237	{Contig10:894833:896594:-}	{gi|630184373|ref|XP_007846409.1|; dna repair protein [Moniliophthora roreri MCA 2997]}	{mpr:MPER_06346; K10627 RAD18 E3 ubiquitin-protein ligase RAD18 6.3.2.19 --}	{NA}	{NA}	{GO:0003676; nucleic acid binding; molecular_function GO:0004425; indole-3-glycerol-phosphate synthase activity; molecular_function}	{NA}	{NA}	{NA}	{NA}
SE.1A0238	{Contig10:898494:899227:+}	{gi|646312786|gb|KDQ33927.1|; hypothetical protein PLEOSDRAFT_1110785, partial [Pleurotus ostreatus PC15]}	{NA}	{NA}	{NA}	{NA}	{NA}	{NA}	{NA}	{NA}
SE.1A0239	{Contig10:899537:900888:-}	{gi|403418349|emb|CCM05049.1|; predicted protein [Fibroporia radiculosa]}	{lbc:LACBIDRAFT_324992; K14765 NGDN, LCP5 U3 small nucleolar ribonucleoprotein protein LCP5 -- --}	{NA}	{NA}	{NA}	{NA}	{NA}	{NA}	{NA}
SE.1A0240	{Contig10:901319:902569:+}	{gi|646395255|gb|KDQ59586.1|; hypothetical protein [Jaapia argillacea MUCL 33604, JAAARDRAFT_175017]}	{lbc:LACBIDRAFT_170543; K03648 UNG, UDG uracil-DNA glycosylase 3.2.2.- Genetic Information Processing; Replication and repair; Base excision repair [PATH:ko03410]Human Diseases; Immune diseases; Primary immunodeficiency [PATH:ko05340]}	{SPCC1183.06; KOG2994 Uracil DNA glycosylase L Replication, recombination and repair ;}	{NA}	{NA}	{NA}	{NA}	{NA}	{NA}
SE.1A0241	{Contig10:902802:905270:-}	{gi|336367817|gb|EGN96161.1|; hypothetical protein [Serpula lacrymans var. lacrymans S7.3, SERLA73DRAFT_94207]}	{scm:SCHCODRAFT_256264; K00102 E1.1.2.4, dld D-lactate dehydrogenase (cytochrome) 1.1.2.4 Metabolism; Carbohydrate metabolism; Pyruvate metabolism [PATH:ko00620]}	{YDL174c; KOG1231 Proteins containing the FAD binding domain C Energy production and conversion ;}	{NA}	{GO:0003824; NA GO:0055114; oxidation-reduction process; biological_process GO:0016491; oxidoreductase activity; molecular_function GO:0050660; flavin adenine dinucleotide binding; molecular_function GO:0008762; UDP-N-acetylmuramate dehydrogenase activity; molecular_function}	{NA}	{NA}	{NA}	{NA}
SE.1A0242	{Contig10:906212:908506:-}	{gi|170093916|ref|XP_001878179.1|; predicted protein [Laccaria bicolor S238N-H82]}	{NA}	{NA}	{NA}	{NA}	{NA}	{NA}	{NA}	{NA}
SE.1A0243	{Contig10:908673:909365:+}	{gi|597934474|ref|XP_007321581.1|; hypothetical protein [Serpula lacrymans var. lacrymans S7.9, SERLADRAFT_372430]}	{NA}	{At1g68310; KOG3381 Uncharacterized conserved protein S Function unknown ;}	{NA}	{NA}	{NA}	{NA}	{NA}	{NA}
SE.1A0244	{Contig10:909693:910677:+}	{gi|630189750|ref|XP_007848135.1|; cyclopropane-fatty-acyl-phospholipid synthase [Moniliophthora roreri MCA 2997]}	{NA}	{NA}	{NA}	{GO:0008610; lipid biosynthetic process; biological_process}	{NA}	{NA}	{NA}	{NA}
SE.1A0245	{Contig10:913923:914955:+}	{gi|646312803|gb|KDQ33944.1|; hypothetical protein [Pleurotus ostreatus PC15, PLEOSDRAFT_1110795]}	{cci:CC1G_05084; K06966 K06966 -- -- --}	{NA}	{NA}	{NA}	{NA}	{NA}	{NA}	{NA}
SE.1A0246	{Contig10:915252:916853:-}	{gi|646312783|gb|KDQ33924.1|; hypothetical protein [Pleurotus ostreatus PC15, PLEOSDRAFT_1052722]}	{scm:SCHCODRAFT_51562; K01771 E4.6.1.13, plc 1-phosphatidylinositol phosphodiesterase 4.6.1.13 Metabolism; Carbohydrate metabolism; Inositol phosphate metabolism [PATH:ko00562]}	{NA}	{NA}	{NA}	{NA}	{NA}	{NA}	{NA}
SE.1A0247	{Contig10:918203:919856:-}	{gi|597904146|ref|XP_007299372.1|; hypothetical protein [Stereum hirsutum FP-91666 SS1, STEHIDRAFT_49753]}	{NA}	{NA}	{NA}	{GO:0005634; nucleus; cellular_component GO:0071630; nucleus-associated proteasomal ubiquitin-dependent protein catabolic process; biological_process GO:0031144; proteasome localization; biological_process}	{NA}	{NA}	{NA}	{NA}
SE.1A0248	{Contig10:920389:922253:+}	{gi|695530113|ref|XP_009540288.1|; major facilitator superfamily [Heterobasidion irregulare TC 32-1]}	{NA}	{NA}	{NA}	{GO:0016021; integral to membrane; cellular_component GO:0022857; transmembrane transporter activity; molecular_function GO:0055085; transmembrane transport; biological_process}	{NA}	{NA}	{NA}	{NA}
SE.1A0249	{Contig10:924465:926053:-}	{NA}	{NA}	{NA}	{NA}	{GO:0004672; protein kinase activity; molecular_function GO:0005524; ATP binding; molecular_function GO:0006468; protein phosphorylation; biological_process}	{NA}	{NA}	{NA}	{NA}
SE.1A0250	{Contig10:935010:938167:+}	{gi|170094836|ref|XP_001878639.1|; predicted protein [Laccaria bicolor S238N-H82]}	{NA}	{NA}	{NA}	{GO:0055114; oxidation-reduction process; biological_process GO:0006098; pentose-phosphate shunt; biological_process GO:0004616; phosphogluconate dehydrogenase (decarboxylating) activity; molecular_function}	{NA}	{NA}	{NA}	{NA}
SE.1A0251	{Contig10:938765:939928:+}	{gi|630210022|ref|XP_007854717.1|; cytochrome b561 [Moniliophthora roreri MCA 2997]}	{NA}	{NA}	{NA}	{GO:0016021; integral to membrane; cellular_component}	{NA}	{NA}	{NA}	{NA}
SE.1A0252	{Contig10:940381:941470:-}	{gi|646396368|gb|KDQ60620.1|; hypothetical protein [Jaapia argillacea MUCL 33604, JAAARDRAFT_31580]}	{lbc:LACBIDRAFT_189495; K02731 PSMA7 20S proteasome subunit alpha 4 3.4.25.1 Genetic Information Processing; Folding, sorting and degradation; Proteasome [PATH:ko03050]}	{Hs4506189; KOG0183 20S proteasome, regulatory subunit alpha type PSMA7/PRE6 O Posttranslational modification, protein turnover, chaperones ;}	{NA}	{GO:0051603; proteolysis involved in cellular protein catabolic process; biological_process GO:0004175; endopeptidase activity; molecular_function GO:0004298; threonine-type endopeptidase activity; molecular_function GO:0006511; ubiquitin-dependent protein catabolic process; biological_process GO:0005839; proteasome core complex; cellular_component GO:0019773; proteasome core complex, alpha-subun…	{NA}	{NA}	{NA}	{NA}
SE.1A0253	{Contig10:941618:943231:+}	{gi|170094832|ref|XP_001878637.1|; predicted protein [Laccaria bicolor S238N-H82]}	{NA}	{NA}	{NA}	{GO:0016491; oxidoreductase activity; molecular_function}	{NA}	{NA}	{NA}	{NA}
SE.1A0254	{Contig10:946412:950382:-}	{gi|691786422|emb|CDO76740.1|; hypothetical protein [Trametes cinnabarina, BN946_scf184813.g10]}	{NA}	{NA}	{NA}	{GO:0006278; RNA-dependent DNA replication; biological_process GO:0004523; ribonuclease H activity; molecular_function GO:0003676; nucleic acid binding; molecular_function GO:0003723; RNA binding; molecular_function GO:0003964; RNA-directed DNA polymerase activity; molecular_function}	{NA}	{NA}	{NA}	{NA}
SE.1A0255	{Contig10:955090:956454:-}	{gi|597934128|ref|XP_007321408.1|; hypothetical protein [Serpula lacrymans]}	{lbc:LACBIDRAFT_316073; K10842 MNAT1 CDK-activating kinase assembly factor MAT1 -- Genetic Information Processing; Transcription; Basal transcription factors [PATH:ko03022]Genetic Information Processing; Replication and repair; Nucleotide excision repair [PATH:ko03420]}	{SPBC776.18c; KOG3800 Predicted E3 ubiquitin ligase containing RING finger, subunit of transcription/repair factor TFIIH and CDK-activating kinase assembly factor O Posttranslational modification, protein turnover, chaperones ;}	{NA}	{GO:0007049; cell cycle; biological_process GO:0005634; nucleus; cellular_component GO:0005515; protein binding; molecular_function GO:0008270; zinc ion binding; molecular_function GO:0046872; metal ion binding; molecular_function}	{NA}	{NA}	{NA}	{NA}
SE.1A0256	{Contig10:956737:957913:+}	{gi|449547506|gb|EMD38474.1|; hypothetical protein [Ceriporiopsis subvermispora B, CERSUDRAFT_135299]}	{NA}	{NA}	{NA}	{GO:0016491; oxidoreductase activity; molecular_function GO:0008198; ferrous iron binding; molecular_function GO:0006725; cellular aromatic compound metabolic process; biological_process}	{NA}	{NA}	{NA}	{NA}
SE.1A0257	{Contig10:958601:960069:+}	{gi|527305163|gb|EPT05936.1|; hypothetical protein [Fomitopsis pinicola FP-58527 SS1, FOMPIDRAFT_1021090]}	{scm:SCHCODRAFT_65574; K04345 PKA protein kinase A 2.7.11.11 Environmental Information Processing; Signal transduction; MAPK signaling pathway [PATH:ko04010]Environmental Information Processing; Signal transduction; Ras signaling pathway [PATH:ko04014]Environmental Information Processing; Signal transduction; Calcium signaling pathway [PATH:ko04020]Environmental Information Processing; Signal tra…	{Hs4826948; KOG0616 cAMP-dependent protein kinase catalytic subunit (PKA) T Signal transduction mechanisms ;}	{NA}	{GO:0006468; protein phosphorylation; biological_process GO:0005524; ATP binding; molecular_function GO:0004672; protein kinase activity; molecular_function}	{PHI:1242; FGSG_08631 FGSG_08631 5518 Fusarium graminearum unaffected pathogenicity}	{NA}	{NA}	{NA}
SE.1A0258	{Contig10:960722:962169:-}	{gi|596543917|gb|EYB24152.1|; hypothetical protein [Fusarium graminearum, FG05_00109]}	{fgr:FG00109.1; K00826 E2.6.1.42, ilvE branched-chain amino acid aminotransferase 2.6.1.42 Metabolism; Amino acid metabolism; Valine, leucine and isoleucine degradation [PATH:ko00280]Metabolism; Amino acid metabolism; Valine, leucine and isoleucine biosynthesis [PATH:ko00290]Metabolism; Metabolism of cofactors and vitamins; Pantothenate and CoA biosynthesis [PATH:ko00770]Metabolism; Overview; 2-O…	{NA}	{NA}	{GO:0003824; NA GO:0008152; NA}	{NA}	{NA}	{NA}	{NA}
SE.1A0259	{Contig10:962757:965603:+}	{gi|407919099|gb|EKG12354.1|; Major facilitator superfamily [Macrophomina phaseolina MS6]}	{NA}	{NA}	{NA}	{GO:0055085; transmembrane transport; biological_process GO:0016021; integral to membrane; cellular_component}	{NA}	{NA}	{NA}	{NA}
SE.1A0260	{Contig10:966496:973218:+}	{gi|336367761|gb|EGN96105.1|; hypothetical protein [Serpula lacrymans var. lacrymans S7.3, SERLA73DRAFT_112215]}	{NA}	{NA}	{NA}	{GO:0032012; regulation of ARF protein signal transduction; biological_process GO:0005515; protein binding; molecular_function GO:0005086; ARF guanyl-nucleotide exchange factor activity; molecular_function}	{NA}	{NA}	{NA}	{NA}
SE.1A0261	{Contig10:973257:974568:-}	{gi|630210043|ref|XP_007854724.1|; hypothetical protein [Moniliophthora roreri MCA 2997, Moror_9469]}	{NA}	{NA}	{NA}	{GO:0005634; nucleus; cellular_component GO:0003677; DNA binding; molecular_function}	{NA}	{NA}	{NA}	{NA}
SE.1A0262	{Contig10:975367:978651:-}	{gi|170094148|ref|XP_001878295.1|; predicted protein [Laccaria bicolor S238N-H82]}	{lbc:LACBIDRAFT_325627; K13106 BUD13, CWC26 pre-mRNA-splicing factor CWC26 -- --}	{NA}	{NA}	{GO:0003824; NA GO:0055114; oxidation-reduction process; biological_process GO:0016491; oxidoreductase activity; molecular_function GO:0018580; nitronate monooxygenase activity; molecular_function}	{NA}	{NA}	{NA}	{NA}
SE.1A0263	{Contig10:979760:981277:-}	{gi|336367755|gb|EGN96099.1|; hypothetical protein [Serpula lacrymans var. lacrymans S7.3, SERLA73DRAFT_185640]}	{lbc:LACBIDRAFT_316066; K14859 SSF1_2 ribosome biogenesis protein SSF1/2 -- --}	{NA}	{NA}	{GO:0031369; translation initiation factor binding; molecular_function GO:0003743; translation initiation factor activity; molecular_function GO:0006413; translational initiation; biological_process GO:0006367; transcription initiation from RNA polymerase II promoter; biological_process GO:0005672; transcription factor TFIIA complex; cellular_component GO:0005852; eukaryotic translation initiatio…	{NA}	{NA}	{NA}	{NA}
SE.1A0264	{Contig10:981369:982231:+}	{gi|170094824|ref|XP_001878633.1|; predicted protein [Laccaria bicolor S238N-H82]}	{NA}	{NA}	{NA}	{NA}	{NA}	{NA}	{NA}	{NA}
SE.1A0265	{Contig10:982307:985771:-}	{gi|646312653|gb|KDQ33794.1|; hypothetical protein [Pleurotus ostreatus PC15, PLEOSDRAFT_60676]}	{lbc:LACBIDRAFT_316064; K12867 SYF1, XAB2 pre-mRNA-splicing factor SYF1 -- Genetic Information Processing; Transcription; Spliceosome [PATH:ko03040]}	{7303287; KOG2047 mRNA splicing factor A RNA processing and modification ;}	{NA}	{GO:0006397; mRNA processing; biological_process GO:0005515; protein binding; molecular_function GO:0005622; intracellular; cellular_component GO:0005634; nucleus; cellular_component GO:0006396; RNA processing; biological_process}	{NA}	{NA}	{NA}	{NA}
SE.1A0266	{Contig10:985896:987364:+}	{gi|599112265|ref|XP_007384818.1|; rab-protein geranylgeranyltransferase [Punctularia strigosozonata HHB-11173 SS5]}	{scm:SCHCODRAFT_51077; K14050 RABGGTA geranylgeranyl transferase type-2 subunit alpha 2.5.1.60 --}	{NA}	{NA}	{GO:0018342; protein prenylation; biological_process GO:0008318; protein prenyltransferase activity; molecular_function}	{NA}	{NA}	{NA}	{NA}
SE.1A0267	{Contig10:989343:991533:-}	{gi|597928916|ref|XP_007318802.1|; hypothetical protein [Serpula lacrymans var. lacrymans S7.9, SERLADRAFT_415754]}	{NA}	{NA}	{NA}	{GO:0022857; transmembrane transporter activity; molecular_function GO:0055085; transmembrane transport; biological_process GO:0016021; integral to membrane; cellular_component}	{NA}	{NA}	{NA}	{NA}
SE.1A0268	{Contig10:992025:994957:+}	{gi|646312623|gb|KDQ33764.1|; hypothetical protein [Pleurotus ostreatus PC15, PLEOSDRAFT_1073929]}	{NA}	{NA}	{NA}	{GO:0005515; protein binding; molecular_function GO:0006468; protein phosphorylation; biological_process GO:0016192; vesicle-mediated transport; biological_process GO:0006886; intracellular protein transport; biological_process GO:0004672; protein kinase activity; molecular_function GO:0005524; ATP binding; molecular_function GO:0030117; membrane coat; cellular_component}	{NA}	{NA}	{NA}	{NA}
SE.1A0269	{Contig10:995812:1000654:-}	{gi|646396360|gb|KDQ60612.1|; hypothetical protein [Jaapia argillacea MUCL 33604, JAAARDRAFT_555490]}	{scm:SCHCODRAFT_105350; K06877 K06877 -- -- --}	{NA}	{NA}	{GO:0008026; ATP-dependent helicase activity; molecular_function GO:0004340; glucokinase activity; molecular_function GO:0003676; nucleic acid binding; molecular_function GO:0006096; glycolysis; biological_process GO:0005524; ATP binding; molecular_function GO:0051156; glucose 6-phosphate metabolic process; biological_process GO:0004386; helicase activity; molecular_function}	{NA}	{NA}	{NA}	{NA}
SE.1A0270	{Contig10:1005426:1006573:+}	{gi|646312592|gb|KDQ33733.1|; hypothetical protein [Pleurotus ostreatus PC15, PLEOSDRAFT_1099693]}	{NA}	{NA}	{NA}	{NA}	{NA}	{NA}	{NA}	{NA}
SE.1A0271	{Contig10:1006687:1010939:-}	{gi|630217758|ref|XP_007857228.1|; fact complex subunit spt16 [Moniliophthora roreri MCA 2997]}	{afm:AFUA_1G07720; K01262 pepP Xaa-Pro aminopeptidase 3.4.11.9 --}	{SPBP8B7.19; KOG1189 Global transcriptional regulator, cell division control protein E Amino acid transport and metabolism ;}	{NA}	{NA}	{NA}	{HCB03452.1; [Histoplasma capsulatum]}	{NA}	{NA}
SE.1A0272	{Contig10:1015202:1015910:+}	{NA}	{NA}	{NA}	{NA}	{NA}	{NA}	{NA}	{NA}	{NA}
SE.1A0273	{Contig10:1017099:1019321:-}	{gi|597934308|ref|XP_007321498.1|; hypothetical protein [Serpula lacrymans]}	{lbc:LACBIDRAFT_309451; K03023 RPC82, POLR3C DNA-directed RNA polymerase III subunit RPC3 -- Metabolism; Nucleotide metabolism; Purine metabolism [PATH:ko00230]Metabolism; Nucleotide metabolism; Pyrimidine metabolism [PATH:ko00240]Genetic Information Processing; Transcription; RNA polymerase [PATH:ko03020]Organismal Systems; Immune system; Cytosolic DNA-sensing pathway [PATH:ko04623]Human Disease…	{NA}	{NA}	{GO:0006351; transcription, DNA-dependent; biological_process GO:0003899; DNA-directed RNA polymerase activity; molecular_function GO:0003677; DNA binding; molecular_function}	{NA}	{NA}	{NA}	{NA}
SE.1A0274	{Contig10:1020000:1021663:-}	{gi|170094186|ref|XP_001878314.1|; predicted protein [Laccaria bicolor S238N-H82]}	{NA}	{NA}	{NA}	{GO:0003676; nucleic acid binding; molecular_function}	{NA}	{NA}	{NA}	{NA}
SE.1A0275	{Contig10:1024217:1025909:+}	{NA}	{NA}	{NA}	{NA}	{NA}	{NA}	{NA}	{NA}	{NA}
SE.1A0276	{Contig10:1027614:1028373:-}	{gi|646312620|gb|KDQ33761.1|; hypothetical protein [Pleurotus ostreatus PC15, PLEOSDRAFT_1087934]}	{lbc:LACBIDRAFT_172905; K06688 UBE2C, UBC11 ubiquitin-conjugating enzyme E2 C 6.3.2.19 Genetic Information Processing; Folding, sorting and degradation; Ubiquitin mediated proteolysis [PATH:ko04120]}	{SPCC1259.15c; KOG0421 Ubiquitin-protein ligase O Posttranslational modification, protein turnover, chaperones ;}	{gnl|TC-DB|Q8I607; 3.A.16.1.3 Ubiquitin conjugating enzyme E2, putative OS=Plasmodium falciparum (isolate 3D7) GN=PFL0190w PE=3 SV=1}	{GO:0005515; protein binding; molecular_function GO:0016881; acid-amino acid ligase activity; molecular_function}	{NA}	{NA}	{NA}	{NA}
SE.1A0277	{Contig10:1029054:1033422:+}	{gi|630205253|ref|XP_007853163.1|; ef hand domain-containing protein [Moniliophthora roreri MCA 2997]}	{NA}	{NA}	{NA}	{GO:0016021; integral to membrane; cellular_component GO:0005515; protein binding; molecular_function GO:0005509; calcium ion binding; molecular_function}	{NA}	{NA}	{NA}	{NA}
SE.1A0278	{Contig10:1034250:1038149:-}	{NA}	{NA}	{NA}	{NA}	{NA}	{NA}	{NA}	{NA}	{NA}
SE.1A0279	{Contig10:1039488:1040350:-}	{NA}	{NA}	{NA}	{NA}	{NA}	{NA}	{NA}	{NA}	{NA}
SE.1A0280	{Contig10:1040764:1041500:+}	{gi|695538412|ref|XP_009542506.1|; hypothetical protein [Heterobasidion irregulare TC 32-1, HETIRDRAFT_379740]}	{lbc:LACBIDRAFT_319718; K03627 MBF1 putative transcription factor -- --}	{SPBC83.17; KOG3398 Transcription factor MBF1 K Transcription ;}	{NA}	{GO:0003677; DNA binding; molecular_function GO:0043565; sequence-specific DNA binding; molecular_function}	{NA}	{NA}	{NA}	{NA}
SE.1A0281	{Contig10:1041909:1043767:-}	{gi|646312608|gb|KDQ33749.1|; hypothetical protein [Pleurotus ostreatus PC15, PLEOSDRAFT_42414]}	{cci:CC1G_05145; K10389 TUBG tubulin gamma -- --}	{SPBC32F12.04; KOG1374 Gamma tubulin Z Cytoskeleton ;}	{NA}	{GO:0043234; protein complex; cellular_component GO:0005525; GTP binding; molecular_function GO:0051258; protein polymerization; biological_process GO:0003924; GTPase activity; molecular_function GO:0006184; GTP catabolic process; biological_process}	{PHI:821; tub2 AAP40265 38448 Monilinia fructicola chemistry target: resistance to chemical }	{NA}	{NA}	{NA}
SE.1A0282	{Contig10:1044296:1045403:-}	{NA}	{NA}	{NA}	{NA}	{NA}	{NA}	{NA}	{NA}	{NA}
SE.1A0283	{Contig10:1048277:1049422:-}	{NA}	{NA}	{NA}	{NA}	{GO:0005524; ATP binding; molecular_function GO:0004672; protein kinase activity; molecular_function GO:0006468; protein phosphorylation; biological_process}	{NA}	{NA}	{NA}	{NA}
SE.1A0284	{Contig10:1050257:1051594:+}	{NA}	{NA}	{NA}	{NA}	{NA}	{NA}	{NA}	{NA}	{NA}
SE.1A0285	{Contig10:1051931:1055567:-}	{gi|646396344|gb|KDQ60596.1|; hypothetical protein [Jaapia argillacea MUCL 33604, JAAARDRAFT_67035]}	{NA}	{NA}	{NA}	{GO:0000160; two-component signal transduction system (phosphorelay); biological_process GO:0004871; signal transducer activity; molecular_function GO:0005524; ATP binding; molecular_function GO:0003676; nucleic acid binding; molecular_function}	{NA}	{NA}	{NA}	{NA}
SE.1A0286	{Contig10:1056168:1057593:+}	{gi|170091832|ref|XP_001877138.1|; hypothetical RTA1-like protein [Laccaria bicolor S238N-H82]}	{NA}	{NA}	{NA}	{GO:0016021; integral to membrane; cellular_component GO:0006950; response to stress; biological_process}	{NA}	{NA}	{NA}	{NA}
SE.1A0287	{Contig10:1059314:1061752:+}	{gi|646312606|gb|KDQ33747.1|; hypothetical protein [Pleurotus ostreatus PC15, PLEOSDRAFT_1031527]}	{NA}	{NA}	{NA}	{GO:0016433; rRNA (adenine) methyltransferase activity; molecular_function GO:0016021; integral to membrane; cellular_component}	{NA}	{NA}	{NA}	{NA}
SE.1A0288	{Contig10:1062083:1064811:+}	{gi|695538433|ref|XP_009542511.1|; hypothetical protein [Heterobasidion irregulare TC 32-1, HETIRDRAFT_311242]}	{NA}	{NA}	{NA}	{GO:0016787; hydrolase activity; molecular_function GO:0009166; nucleotide catabolic process; biological_process}	{NA}	{NA}	{NA}	{NA}
SE.1A0289	{Contig10:1064973:1065658:-}	{gi|597934304|ref|XP_007321496.1|; hypothetical protein [Serpula lacrymans]}	{NA}	{NA}	{NA}	{NA}	{NA}	{NA}	{NA}	{NA}
SE.1A0290	{Contig10:1065806:1068649:+}	{NA}	{NA}	{NA}	{NA}	{NA}	{NA}	{NA}	{NA}	{NA}
SE.1A0291	{Contig10:1069663:1071523:+}	{gi|630202572|ref|XP_007852289.1|; hypothetical protein [Moniliophthora roreri MCA 2997, Moror_14744]}	{NA}	{NA}	{NA}	{NA}	{NA}	{NA}	{NA}	{NA}
SE.1A0292	{Contig10:1071710:1073609:-}	{gi|630205272|ref|XP_007853169.1|; v-type proton atpase subunit h [Moniliophthora roreri MCA 2997]}	{lbc:LACBIDRAFT_316108; K02144 ATPeV54kD V-type H+-transporting ATPase 54 kD subunit 3.6.3.14 Metabolism; Energy metabolism; Oxidative phosphorylation [PATH:ko00190]Cellular Processes; Transport and catabolism; Lysosome [PATH:ko04142]Cellular Processes; Transport and catabolism; Phagosome [PATH:ko04145]Organismal Systems; Nervous system; Synaptic vesicle cycle [PATH:ko04721]Human Diseases; Infect…	{NA}	{NA}	{GO:0016820; hydrolase activity, acting on acid anhydrides, catalyzing transmembrane movement of substances; molecular_function GO:0000221; vacuolar proton-transporting V-type ATPase, V1 domain; cellular_component GO:0046961; proton-transporting ATPase activity, rotational mechanism; molecular_function GO:0005515; protein binding; molecular_function GO:0015991; ATP hydrolysis coupled proton trans…	{NA}	{NA}	{NA}	{NA}
SE.1A0293	{Contig10:1074140:1074837:+}	{gi|169853587|ref|XP_001833473.1|; mitochondrial 54S ribosomal protein YmL17/YmL30 [Coprinopsis cinerea okayama7#130]}	{NA}	{NA}	{NA}	{GO:0016787; hydrolase activity; molecular_function}	{NA}	{NA}	{NA}	{NA}
SE.1A0294	{Contig10:1074916:1076567:-}	{gi|630205265|ref|XP_007853167.1|; mitochondrial nuclease [Moniliophthora roreri MCA 2997]}	{cci:CC1G_05142; K01173 ENDOG endonuclease G, mitochondrial -- Cellular Processes; Cell growth and death; Apoptosis [PATH:ko04210]}	{SPAC17C9.08; KOG3721 Mitochondrial endonuclease F Nucleotide transport and metabolism ;}	{NA}	{GO:0046872; metal ion binding; molecular_function GO:0016787; hydrolase activity; molecular_function GO:0003676; nucleic acid binding; molecular_function}	{NA}	{NA}	{NA}	{NA}
SE.1A0295	{Contig10:1080347:1082846:-}	{NA}	{NA}	{NA}	{NA}	{NA}	{NA}	{NA}	{NA}	{NA}
SE.1A0296	{Contig10:1084867:1086193:+}	{gi|170094854|ref|XP_001878648.1|; predicted protein [Laccaria bicolor S238N-H82]}	{scm:SCHCODRAFT_105393; K01120 E3.1.4.17, PDE 3',5'-cyclic-nucleotide phosphodiesterase 3.1.4.17 Metabolism; Nucleotide metabolism; Purine metabolism [PATH:ko00230]}	{NA}	{NA}	{GO:0004115; 3',5'-cyclic-AMP phosphodiesterase activity; molecular_function GO:0006198; cAMP catabolic process; biological_process}	{NA}	{NA}	{NA}	{NA}
SE.1A0297	{Contig10:1086909:1089190:-}	{gi|648167721|gb|KDR81374.1|; hypothetical protein [Galerina marginata CBS 339.88, GALMADRAFT_239242]}	{NA}	{NA}	{NA}	{GO:0005515; protein binding; molecular_function}	{NA}	{NA}	{NA}	{NA}
SE.1A0298	{Contig10:1091019:1091626:+}	{gi|630357977|ref|XP_007868289.1|; magnesium-dependent phosphatase-1 [Gloeophyllum trabeum ATCC 11539]}	{NA}	{SPBP8B7.31; KOG4549 Magnesium-dependent phosphatase R General function prediction only ;}	{NA}	{GO:0016791; phosphatase activity; molecular_function}	{NA}	{NA}	{NA}	{NA}
SE.1A0299	{Contig10:1092635:1094662:-}	{gi|170106900|ref|XP_001884661.1|; predicted protein [Laccaria bicolor S238N-H82]}	{lbc:LACBIDRAFT_304153; K14553 UTP18 U3 small nucleolar RNA-associated protein 18 -- Genetic Information Processing; Translation; Ribosome biogenesis in eukaryotes [PATH:ko03008]}	{NA}	{NA}	{NA}	{NA}	{NA}	{NA}	{NA}
SE.1A0300	{Contig10:1095655:1096244:+}	{NA}	{NA}	{NA}	{NA}	{NA}	{NA}	{NA}	{NA}	{NA}
SE.1A0301	{Contig10:1097455:1098658:+}	{gi|691786727|emb|CDO76522.1|; hypothetical protein [Trametes cinnabarina, BN946_scf184750.g2]}	{NA}	{NA}	{NA}	{GO:0008152; NA GO:0016020; membrane; cellular_component GO:0003824; NA GO:0006011; UDP-glucose metabolic process; biological_process}	{NA}	{NA}	{NA}	{NA}
SE.1A0302	{Contig10:1098868:1108989:-}	{gi|646396332|gb|KDQ60584.1|; hypothetical protein [Jaapia argillacea MUCL 33604, JAAARDRAFT_31550]}	{lbc:LACBIDRAFT_141130; K12604 CNOT1, NOT1 CCR4-NOT transcription complex subunit 1 -- Genetic Information Processing; Folding, sorting and degradation; RNA degradation [PATH:ko03018]}	{NA}	{NA}	{GO:0005509; calcium ion binding; molecular_function GO:0005975; carbohydrate metabolic process; biological_process GO:0043169; cation binding; molecular_function GO:0003824; NA GO:0016052; carbohydrate catabolic process; biological_process GO:0004556; alpha-amylase activity; molecular_function}	{NA}	{NA}	{YES}	{NA}
SE.1A0303	{Contig10:1109685:1111540:+}	{gi|170094174|ref|XP_001878308.1|; predicted protein [Laccaria bicolor S238N-H82]}	{NA}	{NA}	{NA}	{GO:0022857; transmembrane transporter activity; molecular_function GO:0055085; transmembrane transport; biological_process GO:0016021; integral to membrane; cellular_component}	{NA}	{NA}	{NA}	{NA}
SE.1A0304	{Contig10:1111703:1112437:-}	{NA}	{NA}	{NA}	{NA}	{NA}	{NA}	{NA}	{NA}	{NA}
SE.1A0305	{Contig10:1113144:1115624:+}	{gi|648162676|gb|KDR76375.1|; hypothetical protein [Galerina marginata CBS 339.88, GALMADRAFT_268015]}	{NA}	{NA}	{NA}	{GO:0006468; protein phosphorylation; biological_process GO:0004672; protein kinase activity; molecular_function}	{NA}	{NA}	{NA}	{NA}
SE.1A0306	{Contig10:1115910:1117416:-}	{gi|599117916|ref|XP_007386674.1|; hypothetical protein [Punctularia strigosozonata HHB-11173 SS5, PUNSTDRAFT_54477]}	{NA}	{NA}	{NA}	{GO:0005515; protein binding; molecular_function}	{NA}	{NA}	{NA}	{NA}
SE.1A0307	{Contig10:1117518:1120950:-}	{NA}	{NA}	{NA}	{NA}	{GO:0005509; calcium ion binding; molecular_function GO:0005783; endoplasmic reticulum; cellular_component GO:0016021; integral to membrane; cellular_component}	{NA}	{NA}	{NA}	{NA}
SE.1A0308	{Contig10:1121487:1122469:+}	{gi|646312575|gb|KDQ33716.1|; hypothetical protein [Pleurotus ostreatus PC15, PLEOSDRAFT_1034118]}	{NA}	{NA}	{NA}	{NA}	{NA}	{NA}	{NA}	{NA}
SE.1A0309	{Contig10:1122539:1127424:-}	{gi|170094194|ref|XP_001878318.1|; predicted protein [Laccaria bicolor S238N-H82]}	{NA}	{NA}	{NA}	{GO:0043565; sequence-specific DNA binding; molecular_function GO:0006606; protein import into nucleus; biological_process GO:0003700; sequence-specific DNA binding transcription factor activity; molecular_function GO:0006355; regulation of transcription, DNA-dependent; biological_process GO:0005643; nuclear pore; cellular_component}	{NA}	{NA}	{NA}	{NA}
SE.1A0310	{Contig10:1128425:1130610:+}	{gi|336367790|gb|EGN96134.1|; hypothetical protein [Serpula lacrymans var. lacrymans S7.3, SERLA73DRAFT_170549]}	{lbc:LACBIDRAFT_247655; K01835 E5.4.2.2, pgm phosphoglucomutase 5.4.2.2 Metabolism; Carbohydrate metabolism; Glycolysis / Gluconeogenesis [PATH:ko00010]Metabolism; Carbohydrate metabolism; Pentose phosphate pathway [PATH:ko00030]Metabolism; Carbohydrate metabolism; Galactose metabolism [PATH:ko00052]Metabolism; Nucleotide metabolism; Purine metabolism [PATH:ko00230]Metabolism; Carbohydrate metabo…	{Hs8922804; KOG1220 Phosphoglucomutase/phosphomannomutase G Carbohydrate transport and metabolism ;}	{NA}	{GO:0005975; carbohydrate metabolic process; biological_process GO:0016868; intramolecular transferase activity, phosphotransferases; molecular_function}	{NA}	{NA}	{NA}	{NA}
SE.1A0311	{Contig10:1130954:1132446:-}	{gi|648167739|gb|KDR81392.1|; hypothetical protein [Galerina marginata CBS 339.88, GALMADRAFT_134835]}	{NA}	{SPBC1773.11c; KOG2952 Cell cycle control protein DKT Cell cycle control, cell division, chromosome partitioning ; Transcription ; Signal transduction mechanisms ;}	{gnl|TC-DB|Q9LTW0; 8.A.27.1.4 Gb|AAD25612.1 - Arabidopsis thaliana (Mouse-ear cress).}	{GO:0016020; membrane; cellular_component}	{NA}	{NA}	{NA}	{NA}
SE.1A0312	{Contig10:1132903:1134895:+}	{gi|597934234|ref|XP_007321461.1|; hypothetical protein [Serpula lacrymans]}	{NA}	{NA}	{NA}	{NA}	{NA}	{NA}	{NA}	{NA}
SE.1A0313	{Contig10:1138212:1140565:-}	{gi|646396339|gb|KDQ60591.1|; hypothetical protein [Jaapia argillacea MUCL 33604, JAAARDRAFT_124356]}	{NA}	{NA}	{NA}	{GO:0005515; protein binding; molecular_function}	{NA}	{NA}	{NA}	{NA}
SE.1A0314	{Contig10:1142738:1144281:+}	{gi|695538302|ref|XP_009542479.1|; hypothetical protein [Heterobasidion irregulare TC 32-1, HETIRDRAFT_443564]}	{pic:PICST_47650; K03787 surE 5'-nucleotidase 3.1.3.5 Metabolism; Nucleotide metabolism; Purine metabolism [PATH:ko00230]Metabolism; Nucleotide metabolism; Pyrimidine metabolism [PATH:ko00240]Metabolism; Metabolism of cofactors and vitamins; Nicotinate and nicotinamide metabolism [PATH:ko00760]}	{NA}	{NA}	{GO:0016787; hydrolase activity; molecular_function}	{NA}	{NA}	{YES}	{NA}
SE.1A0315	{Contig10:1144706:1145006:+}	{NA}	{NA}	{NA}	{NA}	{NA}	{NA}	{NA}	{NA}	{NA}
SE.1A0316	{Contig10:1145513:1146482:+}	{gi|170094210|ref|XP_001878326.1|; predicted protein [Laccaria bicolor S238N-H82]}	{afm:AFUA_1G11940; K02876 RP-L15, rplO large subunit ribosomal protein L15 -- Genetic Information Processing; Translation; Ribosome [PATH:ko03010]}	{YNL284c; KOG0846 Mitochondrial/chloroplast ribosomal protein L15/L10 J Translation, ribosomal structure and biogenesis ;}	{NA}	{NA}	{NA}	{NA}	{NA}	{NA}
SE.1A0317	{Contig10:1146534:1147607:-}	{gi|170094874|ref|XP_001878658.1|; predicted protein [Laccaria bicolor S238N-H82]}	{lbc:LACBIDRAFT_316131; K12849 PRPF38A pre-mRNA-splicing factor 38A -- Genetic Information Processing; Transcription; Spliceosome [PATH:ko03040]}	{7303932_1; KOG2889 Predicted PRP38-like splicing factor S Function unknown ;}	{NA}	{NA}	{NA}	{NA}	{NA}	{NA}
SE.1A0318	{Contig10:1148876:1151548:+}	{gi|646396317|gb|KDQ60569.1|; hypothetical protein [Jaapia argillacea MUCL 33604, JAAARDRAFT_553550]}	{cci:CC1G_05191; K00791 miaA, TRIT1 tRNA dimethylallyltransferase 2.5.1.75 Metabolism; Metabolism of terpenoids and polyketides; Zeatin biosynthesis [PATH:ko00908]}	{NA}	{NA}	{GO:0008033; tRNA processing; biological_process GO:0005524; ATP binding; molecular_function}	{NA}	{NA}	{NA}	{NA}
SE.1A0319	{Contig10:1151760:1154382:-}	{gi|336367787|gb|EGN96131.1|; hypothetical protein [Serpula lacrymans var. lacrymans S7.3, SERLA73DRAFT_185694]}	{NA}	{NA}	{NA}	{NA}	{NA}	{NA}	{YES}	{NA}
SE.1A0320	{Contig10:1154655:1158163:-}	{gi|648166556|gb|KDR80229.1|; hypothetical protein [Galerina marginata CBS 339.88, GALMADRAFT_1186070]}	{NA}	{NA}	{NA}	{GO:0055085; transmembrane transport; biological_process}	{NA}	{NA}	{NA}	{NA}
SE.1A0321	{Contig10:1158580:1160955:-}	{gi|648167751|gb|KDR81404.1|; hypothetical protein [Galerina marginata CBS 339.88, GALMADRAFT_221266]}	{lbc:LACBIDRAFT_189496; K02145 ATPeVA, ATP6A1 V-type H+-transporting ATPase subunit A 3.6.3.14 Metabolism; Energy metabolism; Oxidative phosphorylation [PATH:ko00190]Cellular Processes; Transport and catabolism; Phagosome [PATH:ko04145]Organismal Systems; Nervous system; Synaptic vesicle cycle [PATH:ko04721]Organismal Systems; Excretory system; Collecting duct acid secretion [PATH:ko04966]Human D…	{HsM4502307; KOG1352 Vacuolar H+-ATPase V1 sector, subunit A C Energy production and conversion ;}	{gnl|TC-DB|P38606; 3.A.2.2.4 Vacuolar ATP synthase catalytic subunit A - Homo sapiens (Human).}	{GO:0046034; ATP metabolic process; biological_process GO:0005524; ATP binding; molecular_function GO:0015992; proton transport; biological_process}	{PHI:3321; Tfp1 EAL02842 5476 Candida albicans loss of pathogenicity}	{NA}	{NA}	{NA}
SE.1A0322	{Contig10:1161108:1164873:+}	{gi|597934222|ref|XP_007321455.1|; hypothetical protein [Serpula lacrymans var. lacrymans S7.9, SERLADRAFT_451685]}	{ppl:POSPLDRAFT_94480; K03061 PSMC2, RPT1 26S proteasome regulatory subunit T1 -- Genetic Information Processing; Folding, sorting and degradation; Proteasome [PATH:ko03050]Human Diseases; Infectious diseases; Epstein-Barr virus infection [PATH:ko05169]}	{YKL145w; KOG0729 26S proteasome regulatory complex, ATPase RPT1 O Posttranslational modification, protein turnover, chaperones ;}	{NA}	{GO:0015979; photosynthesis; biological_process GO:0016887; ATPase activity; molecular_function GO:0005524; ATP binding; molecular_function GO:0015995; chlorophyll biosynthetic process; biological_process GO:0006281; DNA repair; biological_process GO:0003678; DNA helicase activity; molecular_function GO:0009378; four-way junction helicase activity; molecular_function GO:0006310; DNA recombination…	{NA}	{NA}	{NA}	{NA}
SE.1A0323	{Contig10:1165163:1170901:-}	{gi|648167747|gb|KDR81400.1|; hypothetical protein [Galerina marginata CBS 339.88, GALMADRAFT_113652]}	{cci:CC1G_13957; K08825 DYRK dual-specificity tyrosine-(Y)-phosphorylation regulated kinase 2.7.12.1 --}	{NA}	{NA}	{GO:0003824; NA GO:0006468; protein phosphorylation; biological_process GO:0004672; protein kinase activity; molecular_function GO:0005524; ATP binding; molecular_function}	{NA}	{NA}	{NA}	{NA}
SE.1A0324	{Contig10:1183055:1183895:+}	{gi|597934196|ref|XP_007321442.1|; hypothetical protein [Serpula lacrymans var. lacrymans S7.9, SERLADRAFT_357497]}	{NA}	{NA}	{NA}	{GO:0008270; zinc ion binding; molecular_function GO:0005634; nucleus; cellular_component GO:0000981; sequence-specific DNA binding RNA polymerase II transcription factor activity; molecular_function GO:0006355; regulation of transcription, DNA-dependent; biological_process}	{PHI:1730; GzZC045 FGSG_12398 5518 Fusarium graminearum unaffected pathogenicity}	{NA}	{NA}	{NA}
SE.1A0325	{Contig10:1190002:1192483:-}	{gi|648167744|gb|KDR81397.1|; hypothetical protein [Galerina marginata CBS 339.88, GALMADRAFT_89278]}	{NA}	{NA}	{NA}	{GO:0009103; lipopolysaccharide biosynthetic process; biological_process GO:0004672; protein kinase activity; molecular_function GO:0005524; ATP binding; molecular_function GO:0016020; membrane; cellular_component GO:0006468; protein phosphorylation; biological_process GO:0016773; phosphotransferase activity, alcohol group as acceptor; molecular_function}	{NA}	{NA}	{NA}	{NA}
SE.1A0326	{Contig10:1193012:1194627:+}	{gi|336363642|gb|EGN92020.1|; hypothetical protein [Serpula lacrymans var. lacrymans S7.3, SERLA73DRAFT_117922]}	{NA}	{NA}	{NA}	{GO:0005515; protein binding; molecular_function}	{NA}	{NA}	{NA}	{NA}
SE.1A0327	{Contig10:1194787:1196476:-}	{gi|170094198|ref|XP_001878320.1|; predicted protein [Laccaria bicolor S238N-H82]}	{lbc:LACBIDRAFT_316117; K11548 NUF2, CDCA1 kinetochore protein Nuf2 -- --}	{NA}	{NA}	{GO:0000390; spliceosome disassembly; biological_process GO:0007067; mitosis; biological_process GO:0005198; NA GO:0006355; regulation of transcription, DNA-dependent; biological_process GO:0045502; dynein binding; molecular_function GO:0005882; intermediate filament; cellular_component GO:0000775; chromosome, centromeric region; cellular_component GO:0006914; autophagy; biological_process GO:007…	{NA}	{NA}	{NA}	{NA}
SE.1A0328	{Contig10:1196607:1200824:+}	{gi|56603560|dbj|BAD80740.1|; DNA helicase [Lentinula edodes]}	{ure:UREG_01007; K10901 BLM, RECQL3, SGS1 bloom syndrome protein 3.6.4.12 Genetic Information Processing; Replication and repair; Homologous recombination [PATH:ko03440]Genetic Information Processing; Replication and repair; Fanconi anemia pathway [PATH:ko03460]}	{SPAC2G11.12; KOG0351 ATP-dependent DNA helicase L Replication, recombination and repair ;}	{NA}	{GO:0004386; helicase activity; molecular_function GO:0008026; ATP-dependent helicase activity; molecular_function GO:0005524; ATP binding; molecular_function GO:0006281; DNA repair; biological_process GO:0003677; DNA binding; molecular_function GO:0016787; hydrolase activity; molecular_function GO:0006260; DNA replication; biological_process GO:0043140; ATP-dependent 3'-5' DNA helicase activity;…	{NA}	{NA}	{NA}	{NA}
SE.1A0329	{Contig10:1201021:1203536:+}	{gi|630348097|ref|XP_007863349.1|; bifunctional 6-phosphofructo-2-kinase/fructose-2, 6-bisphosphate 2-phosphatase [Gloeophyllum trabeum ATCC 11539]}	{cci:CC1G_07106; K01103 PFKFB 6-phosphofructo-2-kinase / fructose-2,6-bisphosphatase 2.7.1.105 3.1.3.46 Metabolism; Carbohydrate metabolism; Fructose and mannose metabolism [PATH:ko00051]Environmental Information Processing; Signal transduction; HIF-1 signaling pathway [PATH:ko04066]Environmental Information Processing; Signal transduction; AMPK signaling pathway [PATH:ko04152]}	{YJL155c; KOG0234 Fructose-6-phosphate 2-kinase/fructose-2,6-biphosphatase G Carbohydrate transport and metabolism ;}	{NA}	{GO:0005524; ATP binding; molecular_function GO:0003873; 6-phosphofructo-2-kinase activity; molecular_function GO:0006000; fructose metabolic process; biological_process}	{NA}	{NA}	{NA}	{NA}
SE.1A0330	{Contig10:1203823:1205390:-}	{gi|695538279|ref|XP_009542473.1|; hypothetical protein [Heterobasidion irregulare TC 32-1, HETIRDRAFT_448676]}	{NA}	{NA}	{NA}	{GO:0016757; transferase activity, transferring glycosyl groups; molecular_function}	{NA}	{NA}	{NA}	{NA}
SE.1A0331	{Contig10:1208857:1210914:-}	{gi|299750817|ref|XP_001829846.2|; hypothetical protein [Coprinopsis cinerea okayama7#130, CC1G_06055]}	{NA}	{NA}	{NA}	{NA}	{NA}	{NA}	{NA}	{NA}
SE.1A0332	{Contig10:1211212:1212427:+}	{gi|597937880|ref|XP_007323284.1|; hypothetical protein [Serpula lacrymans var. lacrymans S7.9, SERLADRAFT_442674]}	{NA}	{NA}	{NA}	{GO:0006613; cotranslational protein targeting to membrane; biological_process GO:0005784; Sec61 translocon complex; cellular_component GO:0030176; integral to endoplasmic reticulum membrane; cellular_component}	{NA}	{NA}	{NA}	{NA}
SE.1A0333	{Contig10:1218917:1221149:+}	{NA}	{NA}	{NA}	{NA}	{NA}	{NA}	{NA}	{NA}	{NA}
SE.1A0334	{Contig10:1224911:1227234:-}	{gi|646312747|gb|KDQ33888.1|; hypothetical protein [Pleurotus ostreatus PC15, PLEOSDRAFT_48033]}	{lbc:LACBIDRAFT_189579; K13116 DDX41, ABS ATP-dependent RNA helicase DDX41 3.6.4.13 --}	{At5g51280; KOG0341 DEAD-box protein abstrakt A RNA processing and modification ;}	{NA}	{GO:0003677; DNA binding; molecular_function GO:0004386; helicase activity; molecular_function GO:0016787; hydrolase activity; molecular_function GO:0008026; ATP-dependent helicase activity; molecular_function GO:0003676; nucleic acid binding; molecular_function GO:0005524; ATP binding; molecular_function}	{NA}	{NA}	{NA}	{NA}
SE.1A0335	{Contig10:1227412:1228807:+}	{gi|646396304|gb|KDQ60556.1|; hypothetical protein [Jaapia argillacea MUCL 33604, JAAARDRAFT_55283]}	{ppl:POSPLDRAFT_89107; K00965 galT, GALT UDPglucose--hexose-1-phosphate uridylyltransferase 2.7.7.12 Metabolism; Carbohydrate metabolism; Galactose metabolism [PATH:ko00052]Metabolism; Carbohydrate metabolism; Amino sugar and nucleotide sugar metabolism [PATH:ko00520]Organismal Systems; Endocrine system; Prolactin signaling pathway [PATH:ko04917]}	{YBR018c; KOG2958 Galactose-1-phosphate uridylyltransferase C Energy production and conversion ;}	{NA}	{GO:0008108; UDP-glucose:hexose-1-phosphate uridylyltransferase activity; molecular_function GO:0006012; galactose metabolic process; biological_process}	{NA}	{NA}	{NA}	{NA}
SE.1A0336	{Contig10:1229070:1230063:-}	{gi|646312537|gb|KDQ33678.1|; hypothetical protein [Pleurotus ostreatus PC15, PLEOSDRAFT_1110690]}	{scm:SCHCODRAFT_74381; K13800 CMPK1, UMPK UMP-CMP kinase 2.7.4.- 2.7.4.14 Metabolism; Nucleotide metabolism; Pyrimidine metabolism [PATH:ko00240]}	{YKL024c; KOG3079 Uridylate kinase/adenylate kinase F Nucleotide transport and metabolism ;}	{NA}	{NA}	{NA}	{NA}	{NA}	{NA}
SE.1A0337	{Contig10:1232186:1234904:-}	{gi|646395064|gb|KDQ59395.1|; hypothetical protein [Jaapia argillacea MUCL 33604, JAAARDRAFT_32954]}	{NA}	{NA}	{NA}	{GO:0003677; DNA binding; molecular_function GO:0005634; nucleus; cellular_component GO:0006351; transcription, DNA-dependent; biological_process GO:0008270; zinc ion binding; molecular_function GO:0000981; sequence-specific DNA binding RNA polymerase II transcription factor activity; molecular_function GO:0006355; regulation of transcription, DNA-dependent; biological_process}	{NA}	{NA}	{NA}	{NA}
SE.1A0338	{Contig10:1236076:1239035:+}	{gi|170099848|ref|XP_001881142.1|; predicted protein [Laccaria bicolor S238N-H82]}	{lbc:LACBIDRAFT_179365; K12860 CDC5L, CDC5, CEF1 pre-mRNA-splicing factor CDC5/CEF1 -- Genetic Information Processing; Transcription; Spliceosome [PATH:ko03040]}	{Hs11067747; KOG0050 mRNA splicing protein CDC5 (Myb superfamily) AD RNA processing and modification ; Cell cycle control, cell division, chromosome partitioning ;}	{NA}	{GO:0003682; chromatin binding; molecular_function}	{PHI:1551; GzMyb015 FGSG_09807 5518 Fusarium graminearum unaffected pathogenicity}	{NA}	{NA}	{NA}
SE.1A0339	{Contig10:1240435:1244184:-}	{gi|630173270|ref|XP_007842824.1|; deah (asp-glu-ala-his) box polypeptide 35 [Moniliophthora roreri MCA 2997]}	{scm:SCHCODRAFT_51093; K13117 DHX35 ATP-dependent RNA helicase DDX35 3.6.4.13 --}	{Hs20544129; KOG0922 DEAH-box RNA helicase A RNA processing and modification ;}	{NA}	{GO:0005524; ATP binding; molecular_function GO:0016301; kinase activity; molecular_function GO:0003676; nucleic acid binding; molecular_function GO:0016887; ATPase activity; molecular_function GO:0006810; transport; biological_process GO:0008026; ATP-dependent helicase activity; molecular_function GO:0004386; helicase activity; molecular_function}	{NA}	{NA}	{NA}	{NA}
SE.1A0340	{Contig10:1244262:1246247:+}	{gi|597934312|ref|XP_007321500.1|; hypothetical protein [Serpula lacrymans var. lacrymans S7.9, SERLADRAFT_474483]}	{NA}	{Hs8922382; KOG2989 Uncharacterized conserved protein S Function unknown ;}	{NA}	{GO:0008270; zinc ion binding; molecular_function}	{NA}	{NA}	{NA}	{NA}
SE.1A0341	{Contig10:1246412:1247294:-}	{gi|646303397|gb|KDQ24545.1|; hypothetical protein [Pleurotus ostreatus PC15, PLEOSDRAFT_1078632]}	{mpr:MPER_12428; K11128 GAR1, NOLA1 H/ACA ribonucleoprotein complex subunit 1 -- Genetic Information Processing; Translation; Ribosome biogenesis in eukaryotes [PATH:ko03008]}	{SPBC20F10.01; KOG3262 H/ACA small nucleolar RNP component GAR1 J Translation, ribosomal structure and biogenesis ;}	{NA}	{GO:0042254; ribosome biogenesis; biological_process GO:0001522; pseudouridine synthesis; biological_process}	{NA}	{NA}	{NA}	{NA}
SE.1A0342	{Contig10:1250625:1254076:+}	{gi|449543515|gb|EMD34491.1|; hypothetical protein [Ceriporiopsis subvermispora B, CERSUDRAFT_97749]}	{scm:SCHCODRAFT_50055; K13339 PEX6, PXAAA1 peroxin-6 -- Cellular Processes; Transport and catabolism; Peroxisome [PATH:ko04146]}	{YNL329c; KOG0736 Peroxisome assembly factor 2 containing the AAA+-type ATPase domain O Posttranslational modification, protein turnover, chaperones ;}	{gnl|TC-DB|P33760; 3.A.20.1.5 Peroxisomal ATPase PEX6 OS=Saccharomyces cerevisiae (strain ATCC 204508 / S288c) GN=PEX6 PE=1 SV=1}	{GO:0003724; RNA helicase activity; molecular_function GO:0003723; RNA binding; molecular_function GO:0016851; magnesium chelatase activity; molecular_function GO:0003678; DNA helicase activity; molecular_function GO:0019079; viral genome replication; biological_process GO:0009378; four-way junction helicase activity; molecular_function GO:0006310; DNA recombination; biological_process GO:0006281…	{NA}	{NA}	{NA}	{NA}
SE.1A0343	{Contig10:1254802:1258946:+}	{gi|691790136|emb|CDO74230.1|; hypothetical protein [Trametes cinnabarina, BN946_scf184886.g1]}	{NA}	{NA}	{NA}	{GO:0015074; DNA integration; biological_process}	{NA}	{NA}	{NA}	{NA}
SE.1A0344	{Contig10:1260539:1262559:-}	{NA}	{NA}	{NA}	{NA}	{NA}	{NA}	{NA}	{NA}	{NA}
SE.1A0345	{Contig10:1264057:1264476:+}	{NA}	{NA}	{NA}	{NA}	{NA}	{NA}	{NA}	{NA}	{NA}
SE.1A0346	{Contig10:1266828:1267541:+}	{gi|599092009|ref|XP_007378181.1|; hypothetical protein [Punctularia strigosozonata HHB-11173 SS5, PUNSTDRAFT_59270]}	{sbi:SORBI_0011s005450; K05356 SPS, sds all-trans-nonaprenyl-diphosphate synthase 2.5.1.84 2.5.1.85 Metabolism; Metabolism of terpenoids and polyketides; Terpenoid backbone biosynthesis [PATH:ko00900]}	{NA}	{NA}	{NA}	{NA}	{NA}	{NA}	{NA}
SE.1A0347	{Contig10:1270435:1274579:-}	{gi|691790136|emb|CDO74230.1|; hypothetical protein [Trametes cinnabarina, BN946_scf184886.g1]}	{NA}	{NA}	{NA}	{GO:0015074; DNA integration; biological_process}	{NA}	{NA}	{NA}	{NA}
SE.1A0348	{Contig10:1275645:1276413:+}	{NA}	{NA}	{NA}	{NA}	{NA}	{NA}	{NA}	{NA}	{NA}
SE.1A0349	{Contig10:1283452:1284846:-}	{gi|336369323|gb|EGN97665.1|; hypothetical protein [Serpula lacrymans var. lacrymans S7.3, SERLA73DRAFT_184462]}	{cci:CC1G_05633; K04802 PCNA proliferating cell nuclear antigen -- Genetic Information Processing; Replication and repair; DNA replication [PATH:ko03030]Genetic Information Processing; Replication and repair; Base excision repair [PATH:ko03410]Genetic Information Processing; Replication and repair; Nucleotide excision repair [PATH:ko03420]Genetic Information Processing; Replication and repair; Mi…	{SPBC16D10.09; KOG1636 DNA polymerase delta processivity factor (proliferating cell nuclear antigen) L Replication, recombination and repair ;}	{NA}	{GO:0032040; small-subunit processome; cellular_component GO:0006281; DNA repair; biological_process GO:0030896; checkpoint clamp complex; cellular_component GO:0000077; DNA damage checkpoint; biological_process GO:0006275; regulation of DNA replication; biological_process GO:0003677; DNA binding; molecular_function}	{NA}	{NA}	{NA}	{NA}
SE.1A0350	{Contig10:1285026:1288667:+}	{gi|170109767|ref|XP_001886090.1|; predicted protein [Laccaria bicolor S238N-H82]}	{lbc:LACBIDRAFT_307361; K14554 UTP21, WDR36 U3 small nucleolar RNA-associated protein 21 -- Genetic Information Processing; Translation; Ribosome biogenesis in eukaryotes [PATH:ko03008]}	{NA}	{NA}	{GO:0032040; small-subunit processome; cellular_component GO:0031419; cobalamin binding; molecular_function GO:0006364; rRNA processing; biological_process GO:0008705; methionine synthase activity; molecular_function GO:0005515; protein binding; molecular_function GO:0005634; nucleus; cellular_component GO:0009086; methionine biosynthetic process; biological_process GO:0006355; regulation of tran…	{NA}	{NA}	{NA}	{NA}
SE.1A0351	{Contig10:1288783:1291929:-}	{gi|630347987|ref|XP_007863294.1|; hypothetical protein [Gloeophyllum trabeum ATCC 11539, GLOTRDRAFT_136801]}	{NA}	{NA}	{NA}	{NA}	{NA}	{NA}	{NA}	{NA}
SE.1A0352	{Contig10:1292002:1293043:+}	{gi|648159881|gb|KDR73603.1|; hypothetical protein [Galerina marginata CBS 339.88, GALMADRAFT_251345]}	{lbc:LACBIDRAFT_229936; K11884 PNO1, DIM2 RNA-binding protein PNO1 -- --}	{SPAC2C4.11c; KOG3273 Predicted RNA-binding protein Pno1p interacting with Nob1p and involved in 26S proteasome assembly O Posttranslational modification, protein turnover, chaperones ;}	{NA}	{GO:0003723; RNA binding; molecular_function}	{NA}	{NA}	{NA}	{NA}
SE.1A0353	{Contig10:1293238:1300689:-}	{NA}	{NA}	{NA}	{NA}	{GO:0016791; phosphatase activity; molecular_function GO:0016311; dephosphorylation; biological_process GO:0008152; NA GO:0009116; nucleoside metabolic process; biological_process}	{PHI:502; ADE4 CAA89133 4932 Saccharomyces cerevisiae reduced virulence}	{NA}	{NA}	{NA}
SE.1A0354	{Contig10:1301237:1302203:-}	{gi|449547095|gb|EMD38063.1|; hypothetical protein [Ceriporiopsis subvermispora B, CERSUDRAFT_104682]}	{NA}	{NA}	{NA}	{GO:0005507; copper ion binding; molecular_function GO:0009055; NA}	{NA}	{NA}	{YES}	{NA}
SE.1A0355	{Contig10:1303137:1306128:+}	{NA}	{NA}	{NA}	{NA}	{NA}	{NA}	{NA}	{NA}	{NA}
SE.1A0356	{Contig10:1308593:1309204:+}	{gi|597906922|ref|XP_007300760.1|; thioredoxin-like protein [Stereum hirsutum FP-91666 SS1]}	{cci:CC1G_13890; K03671 trxA thioredoxin 1 -- --}	{NA}	{NA}	{GO:0016491; oxidoreductase activity; molecular_function GO:0016209; NA GO:0045454; cell redox homeostasis; biological_process GO:0055114; oxidation-reduction process; biological_process}	{NA}	{NA}	{NA}	{NA}
SE.1A0357	{Contig10:1311480:1312278:+}	{NA}	{NA}	{NA}	{NA}	{GO:0007155; cell adhesion; biological_process GO:0009288; bacterial-type flagellum; cellular_component}	{NA}	{NA}	{NA}	{NA}
SE.1A0358	{Contig10:1314331:1315076:-}	{gi|691784622|emb|CDO77923.1|; hypothetical protein [Trametes cinnabarina, BN946_scf184679.g2]}	{NA}	{NA}	{NA}	{GO:0005741; mitochondrial outer membrane; cellular_component GO:0006626; protein targeting to mitochondrion; biological_process}	{NA}	{NA}	{NA}	{NA}
SE.1A0359	{Contig10:1315880:1319499:+}	{gi|648159865|gb|KDR73587.1|; hypothetical protein [Galerina marginata CBS 339.88, GALMADRAFT_621009]}	{NA}	{NA}	{NA}	{GO:0042147; retrograde transport, endosome to Golgi; biological_process}	{NA}	{NA}	{NA}	{NA}
SE.1A0360	{Contig10:1330973:1331590:-}	{gi|648159857|gb|KDR73579.1|; hypothetical protein [Galerina marginata CBS 339.88, GALMADRAFT_620576]}	{ppl:POSPLDRAFT_102055; K12871 CCDC12 coiled-coil domain-containing protein 12 -- Genetic Information Processing; Transcription; Spliceosome [PATH:ko03040]}	{NA}	{NA}	{NA}	{NA}	{NA}	{NA}	{NA}
SE.1A0361	{Contig10:1332293:1334573:+}	{gi|597935382|ref|XP_007322035.1|; hypothetical protein [Serpula lacrymans var. lacrymans S7.9, SERLADRAFT_452219]}	{cne:CNL06110; K03596 lepA GTP-binding protein LepA -- Human Diseases; Infectious diseases; Legionellosis [PATH:ko05134]}	{At5g39900; KOG0462 Elongation factor-type GTP-binding protein J Translation, ribosomal structure and biogenesis ;}	{NA}	{GO:0003924; GTPase activity; molecular_function GO:0007264; small GTPase mediated signal transduction; biological_process GO:0005525; GTP binding; molecular_function}	{NA}	{NA}	{NA}	{NA}
SE.1A0362	{Contig10:1334706:1336144:-}	{gi|170087108|ref|XP_001874777.1|; predicted protein [Laccaria bicolor S238N-H82]}	{lbc:LACBIDRAFT_305835; K03754 EIF2B2 translation initiation factor eIF-2B subunit beta -- Genetic Information Processing; Translation; RNA transport [PATH:ko03013]}	{Hs7657058; KOG1465 Translation initiation factor 2B, beta subunit (eIF-2Bbeta/GCD7) J Translation, ribosomal structure and biogenesis ;}	{NA}	{GO:0004129; cytochrome-c oxidase activity; molecular_function GO:0016021; integral to membrane; cellular_component GO:0055114; oxidation-reduction process; biological_process GO:0044237; cellular metabolic process; biological_process}	{NA}	{NA}	{NA}	{NA}
SE.1A0363	{Contig10:1337848:1340903:+}	{gi|630188363|ref|XP_007847696.1|; hypothetical protein [Moniliophthora roreri MCA 2997, Moror_8961]}	{NA}	{NA}	{NA}	{GO:0006351; transcription, DNA-dependent; biological_process GO:0008270; zinc ion binding; molecular_function GO:0005634; nucleus; cellular_component GO:0003677; DNA binding; molecular_function GO:0006355; regulation of transcription, DNA-dependent; biological_process GO:0000981; sequence-specific DNA binding RNA polymerase II transcription factor activity; molecular_function}	{NA}	{NA}	{NA}	{NA}
SE.1A0364	{Contig10:1341238:1342454:+}	{gi|599376698|ref|XP_007396242.1|; hypothetical protein [Phanerochaete carnosa HHB-10118-sp, PHACADRAFT_256881]}	{NA}	{NA}	{NA}	{GO:0032313; regulation of Rab GTPase activity; biological_process GO:0005097; Rab GTPase activator activity; molecular_function}	{NA}	{NA}	{NA}	{NA}
SE.1A0365	{Contig10:1344108:1346598:+}	{gi|597935166|ref|XP_007321927.1|; minor succinate dehydrogenase isozyme, Sdh1p [Serpula lacrymans var. lacrymans S7.9]}	{lbc:LACBIDRAFT_188373; K00234 SDHA, SDH1 succinate dehydrogenase (ubiquinone) flavoprotein subunit 1.3.5.1 Metabolism; Carbohydrate metabolism; Citrate cycle (TCA cycle) [PATH:ko00020]Metabolism; Energy metabolism; Oxidative phosphorylation [PATH:ko00190]Metabolism; Overview; Carbon metabolism [PATH:ko01200]Human Diseases; Endocrine and metabolic diseases; Non-alcoholic fatty liver disease (NAFL…	{SPAC1556.02c; KOG2403 Succinate dehydrogenase, flavoprotein subunit C Energy production and conversion ;}	{NA}	{GO:0050660; flavin adenine dinucleotide binding; molecular_function GO:0016117; carotenoid biosynthetic process; biological_process GO:0016491; oxidoreductase activity; molecular_function GO:0008033; tRNA processing; biological_process GO:0016705; oxidoreductase activity, acting on paired donors, with incorporation or reduction of molecular oxygen; molecular_function GO:0055114; oxidation-reduct…	{PHI:2960; frdA ACR67633 67780 Edwardsiella ictaluri reduced virulence}	{NA}	{NA}	{NA}
SE.1A0366	{Contig10:1346732:1353249:-}	{gi|691789144|emb|CDO74877.1|; hypothetical protein [Trametes cinnabarina, BN946_scf185004.g27]}	{ppl:POSPLDRAFT_88649; K02331 POL5, MYBBP1A DNA polymerase phi subunit 2.7.7.7 --}	{NA}	{NA}	{GO:0003676; nucleic acid binding; molecular_function GO:0003887; DNA-directed DNA polymerase activity; molecular_function GO:0006351; transcription, DNA-dependent; biological_process GO:0003677; DNA binding; molecular_function}	{NA}	{NA}	{NA}	{NA}
SE.1A0367	{Contig10:1353464:1354527:+}	{gi|646305350|gb|KDQ26496.1|; hypothetical protein PLEOSDRAFT_1043519, partial [Pleurotus ostreatus PC15]}	{NA}	{NA}	{NA}	{GO:0016620; oxidoreductase activity, acting on the aldehyde or oxo group of donors, NAD or NADP as acceptor; molecular_function GO:0044237; cellular metabolic process; biological_process GO:0051287; NAD binding; molecular_function GO:0003824; NA GO:0055114; oxidation-reduction process; biological_process GO:0050662; coenzyme binding; molecular_function}	{NA}	{NA}	{NA}	{NA}
SE.1A0368	{Contig10:1355918:1358692:-}	{gi|325530296|sp|A6YRN9.1|TREPH_PLEPU; Trehalose synthase {ECO: 0000250|UniProtKB: O75003} [sp]}	{NA}	{NA}	{NA}	{GO:0009058; biosynthetic process; biological_process}	{NA}	{NA}	{NA}	{NA}
SE.1A0369	{Contig10:1359345:1361352:+}	{gi|597935180|ref|XP_007321934.1|; hypothetical protein [Serpula lacrymans]}	{NA}	{NA}	{NA}	{GO:0005622; intracellular; cellular_component GO:0006412; translation; biological_process GO:0003735; structural constituent of ribosome; molecular_function GO:0005840; ribosome; cellular_component}	{NA}	{NA}	{NA}	{NA}
SE.1A0370	{Contig10:1362602:1364143:-}	{gi|630348885|ref|XP_007863743.1|; hypothetical protein [Gloeophyllum trabeum ATCC 11539, GLOTRDRAFT_73131]}	{lbc:LACBIDRAFT_305933; K10765 ALKBH1 alkylated DNA repair protein alkB homolog 1 -- --}	{NA}	{NA}	{NA}	{NA}	{NA}	{NA}	{NA}
SE.1A0371	{Contig10:1364831:1366595:+}	{gi|597935176|ref|XP_007321932.1|; hypothetical protein [Serpula lacrymans]}	{NA}	{SPAC23C11.17; KOG1043 Ca2+-binding transmembrane protein LETM1/MRS7 S Function unknown ;}	{NA}	{GO:0003676; nucleic acid binding; molecular_function GO:0015743; malate transport; biological_process GO:0005509; calcium ion binding; molecular_function}	{NA}	{NA}	{NA}	{NA}
SE.1A0372	{Contig10:1366780:1367553:-}	{gi|170088296|ref|XP_001875371.1|; predicted protein [Laccaria bicolor S238N-H82]}	{NA}	{NA}	{NA}	{NA}	{NA}	{NA}	{NA}	{NA}
SE.1A0373	{Contig10:1369212:1370709:-}	{gi|646310868|gb|KDQ32010.1|; glycoside hydrolase family 16 protein [Pleurotus ostreatus PC15]}	{afm:AFUA_2G14360; K01238 E3.2.1.- -- -- --}	{NA}	{NA}	{NA}	{NA}	{NA}	{YES}	{BAC67687.1_GH16; {&beta;-1,3-1,6- / &beta;-1,3-1,4-glucan hydrolase (laminarinase) (Lam16A);3.2.1.6;;Phanerochaete chrysosporium K-3;Q874E3} xyloglucan:xyloglucosyltransferase (EC 2.4.1.207); keratan-sulfate endo-1,4-&beta;-galactosidase (EC 3.2.1.103); endo-1,3-&beta;-glucanase (EC 3.2.1.39); endo-1,3(4)-&beta;-glucanase (EC 3.2.1.6); licheninase (EC 3.2.1.73); &beta;-agarase (EC 3.2.1.81); &ka…
SE.1A0374	{Contig10:1371960:1376162:-}	{gi|648168131|gb|KDR81784.1|; hypothetical protein [Galerina marginata CBS 339.88, GALMADRAFT_152606]}	{cci:CC1G_03897; K08736 MSH3 DNA mismatch repair protein MSH3 -- Genetic Information Processing; Replication and repair; Mismatch repair [PATH:ko03430]Human Diseases; Cancers; Pathways in cancer [PATH:ko05200]Human Diseases; Cancers; Colorectal cancer [PATH:ko05210]}	{NA}	{NA}	{GO:0030983; mismatched DNA binding; molecular_function GO:0005524; ATP binding; molecular_function GO:0006298; mismatch repair; biological_process}	{NA}	{NA}	{NA}	{NA}
SE.1A0375	{Contig10:1376325:1377585:+}	{gi|646312027|gb|KDQ33168.1|; hypothetical protein [Pleurotus ostreatus PC15, PLEOSDRAFT_1033510]}	{lbc:LACBIDRAFT_315971; K07556 ATPeAF2, ATPAF2 ATP synthase mitochondrial F1 complex assembly factor 2 -- --}	{NA}	{NA}	{GO:0043461; proton-transporting ATP synthase complex assembly; biological_process}	{NA}	{NA}	{NA}	{NA}
SE.1A0376	{Contig10:1381811:1383185:+}	{gi|648168143|gb|KDR81796.1|; hypothetical protein [Galerina marginata CBS 339.88, GALMADRAFT_240002]}	{NA}	{NA}	{NA}	{GO:0005515; protein binding; molecular_function}	{NA}	{NA}	{NA}	{NA}
SE.1A0377	{Contig10:1384713:1387353:-}	{gi|646312022|gb|KDQ33163.1|; hypothetical protein [Pleurotus ostreatus PC15, PLEOSDRAFT_1099140]}	{NA}	{NA}	{NA}	{NA}	{NA}	{NA}	{NA}	{NA}
SE.1A0378	{Contig10:1388190:1390288:-}	{NA}	{NA}	{NA}	{NA}	{GO:0016881; acid-amino acid ligase activity; molecular_function}	{NA}	{NA}	{NA}	{NA}
SE.1A0379	{Contig10:1391008:1392907:+}	{gi|170094060|ref|XP_001878251.1|; COMPASS complex protein [Laccaria bicolor S238N-H82]}	{lbc:LACBIDRAFT_315978; K14967 BRE2, CPS60 COMPASS component BRE2 -- --}	{NA}	{NA}	{GO:0005515; protein binding; molecular_function}	{NA}	{NA}	{NA}	{NA}
SE.1A0380	{Contig10:1393010:1396338:-}	{gi|691795895|emb|CDO69383.1|; hypothetical protein [Trametes cinnabarina, BN946_scf184575.g8]}	{NA}	{NA}	{NA}	{NA}	{NA}	{NA}	{NA}	{NA}
SE.1A0381	{Contig10:1396792:1398748:-}	{gi|449543485|gb|EMD34461.1|; hypothetical protein [Ceriporiopsis subvermispora B, CERSUDRAFT_86562]}	{ppl:POSPLDRAFT_95708; K07253 MIF phenylpyruvate tautomerase 5.3.2.1 Metabolism; Amino acid metabolism; Tyrosine metabolism [PATH:ko00350]Metabolism; Amino acid metabolism; Phenylalanine metabolism [PATH:ko00360]}	{NA}	{NA}	{GO:0003779; actin binding; molecular_function GO:0007010; cytoskeleton organization; biological_process}	{NA}	{NA}	{NA}	{NA}
SE.1A0382	{Contig10:1398993:1400132:-}	{gi|695537710|ref|XP_009542328.1|; hypothetical protein [Heterobasidion irregulare TC 32-1, HETIRDRAFT_168321]}	{NA}	{NA}	{NA}	{GO:0003747; translation release factor activity; molecular_function GO:0006415; translational termination; biological_process}	{NA}	{NA}	{NA}	{NA}
SE.1A0383	{Contig10:1400758:1402101:+}	{gi|170094064|ref|XP_001878253.1|; predicted protein [Laccaria bicolor S238N-H82]}	{lbc:LACBIDRAFT_315986; K11275 H1_5 histone H1/5 -- --}	{NA}	{NA}	{GO:0006334; nucleosome assembly; biological_process GO:0000786; nucleosome; cellular_component GO:0003677; DNA binding; molecular_function GO:0005634; nucleus; cellular_component}	{NA}	{NA}	{NA}	{NA}
SE.1A0384	{Contig10:1404005:1405700:-}	{gi|630348133|ref|XP_007863367.1|; tRNA-intron endonuclease catalytic domain-like protein [Gloeophyllum trabeum ATCC 11539]}	{lbc:LACBIDRAFT_315989; K01170 E3.1.27.9 tRNA-intron endonuclease 3.1.27.9 --}	{NA}	{NA}	{GO:0000213; tRNA-intron endonuclease activity; molecular_function GO:0006388; tRNA splicing, via endonucleolytic cleavage and ligation; biological_process}	{NA}	{NA}	{NA}	{NA}
SE.1A0385	{Contig10:1405876:1407000:+}	{gi|648168168|gb|KDR81821.1|; hypothetical protein [Galerina marginata CBS 339.88, GALMADRAFT_240048]}	{NA}	{NA}	{NA}	{GO:0006629; lipid metabolic process; biological_process GO:0016788; hydrolase activity, acting on ester bonds; molecular_function}	{NA}	{NA}	{NA}	{NA}
SE.1A0386	{Contig10:1407951:1410744:+}	{gi|648168167|gb|KDR81820.1|; hypothetical protein [Galerina marginata CBS 339.88, GALMADRAFT_221686]}	{scm:SCHCODRAFT_81335; K02555 MIH1 M-phase inducer tyrosine phosphatase 3.1.3.48 Cellular Processes; Cell growth and death; Cell cycle - yeast [PATH:ko04111]}	{NA}	{NA}	{NA}	{NA}	{NA}	{NA}	{NA}
SE.1A0387	{Contig10:1412092:1414179:+}	{gi|170094072|ref|XP_001878257.1|; predicted protein [Laccaria bicolor S238N-H82]}	{lbc:LACBIDRAFT_315992; K09493 CCT1, TCP1 T-complex protein 1 subunit alpha -- --}	{SPBC12D12.03; KOG0360 Chaperonin complex component, TCP-1 alpha subunit (CCT1) O Posttranslational modification, protein turnover, chaperones ;}	{NA}	{GO:0003725; double-stranded RNA binding; molecular_function GO:0005524; ATP binding; molecular_function GO:0044267; cellular protein metabolic process; biological_process}	{NA}	{NA}	{NA}	{NA}
SE.1A0388	{Contig10:1414492:1417363:+}	{gi|170094074|ref|XP_001878258.1|; predicted protein [Laccaria bicolor S238N-H82]}	{lbc:LACBIDRAFT_315993; K03350 APC3, CDC27 anaphase-promoting complex subunit 3 -- Cellular Processes; Cell growth and death; Cell cycle [PATH:ko04110]Cellular Processes; Cell growth and death; Cell cycle - yeast [PATH:ko04111]Cellular Processes; Cell growth and death; Meiosis - yeast [PATH:ko04113]Cellular Processes; Cell growth and death; Oocyte meiosis [PATH:ko04114]Genetic Information Process…	{NA}	{NA}	{GO:0016020; membrane; cellular_component GO:0018342; protein prenylation; biological_process GO:0008318; protein prenyltransferase activity; molecular_function GO:0005515; protein binding; molecular_function}	{NA}	{NA}	{NA}	{NA}
SE.1A0389	{Contig10:1417909:1418946:+}	{gi|597935224|ref|XP_007321956.1|; hypothetical protein [Serpula lacrymans]}	{NA}	{NA}	{NA}	{NA}	{NA}	{NA}	{NA}	{NA}
SE.1A0390	{Contig10:1422057:1426250:-}	{gi|597935230|ref|XP_007321959.1|; hypothetical protein [Serpula lacrymans]}	{lbc:LACBIDRAFT_315997; K14290 XPO1, CRM1 exportin-1 -- Genetic Information Processing; Translation; Ribosome biogenesis in eukaryotes [PATH:ko03008]Genetic Information Processing; Translation; RNA transport [PATH:ko03013]Human Diseases; Infectious diseases; Influenza A [PATH:ko05164]Human Diseases; Infectious diseases; HTLV-I infection [PATH:ko05166]Human Diseases; Infectious diseases; Epstein-B…	{SPAC1805.17; KOG2020 Nuclear transport receptor CRM1/MSN5 (importin beta superfamily) YU Nuclear structure ; Intracellular trafficking, secretion, and vesicular transport ;}	{gnl|TC-DB|O14980; 1.I.1.1.3 Exportin-1 OS=Homo sapiens GN=XPO1 PE=1 SV=1}	{GO:0006886; intracellular protein transport; biological_process GO:0008536; Ran GTPase binding; molecular_function}	{NA}	{NA}	{NA}	{NA}
SE.1A0391	{Contig10:1426537:1428497:+}	{gi|597935232|ref|XP_007321960.1|; hypothetical protein [Serpula lacrymans]}	{NA}	{NA}	{NA}	{GO:0055114; oxidation-reduction process; biological_process GO:0008270; zinc ion binding; molecular_function GO:0016491; oxidoreductase activity; molecular_function}	{NA}	{NA}	{NA}	{NA}
SE.1A0392	{Contig10:1428843:1429653:+}	{gi|170094014|ref|XP_001878228.1|; predicted protein [Laccaria bicolor S238N-H82]}	{lbc:LACBIDRAFT_315937; K11557 SPC24 kinetochore protein Spc24, fungi type -- --}	{NA}	{NA}	{GO:0006914; autophagy; biological_process}	{NA}	{NA}	{NA}	{NA}
SE.1A0393	{Contig10:1429853:1432833:-}	{gi|170094728|ref|XP_001878585.1|; predicted protein [Laccaria bicolor S238N-H82]}	{NA}	{NA}	{NA}	{NA}	{NA}	{NA}	{NA}	{NA}
SE.1A0394	{Contig10:1433231:1434336:+}	{gi|597935254|ref|XP_007321971.1|; hypothetical protein [Serpula lacrymans]}	{scm:SCHCODRAFT_52161; K10755 RFC2_4 replication factor C subunit 2/4 -- Genetic Information Processing; Replication and repair; DNA replication [PATH:ko03030]Genetic Information Processing; Replication and repair; Nucleotide excision repair [PATH:ko03420]Genetic Information Processing; Replication and repair; Mismatch repair [PATH:ko03430]}	{SPAC23D3.02; KOG0989 Replication factor C, subunit RFC4 L Replication, recombination and repair ;}	{NA}	{GO:0015995; chlorophyll biosynthetic process; biological_process GO:0005524; ATP binding; molecular_function GO:0016887; ATPase activity; molecular_function GO:0008026; ATP-dependent helicase activity; molecular_function GO:0015979; photosynthesis; biological_process GO:0009360; DNA polymerase III complex; cellular_component GO:0003887; DNA-directed DNA polymerase activity; molecular_function GO…	{NA}	{NA}	{NA}	{NA}
SE.1A0395	{Contig10:1434538:1436851:-}	{gi|170094730|ref|XP_001878586.1|; predicted protein [Laccaria bicolor S238N-H82]}	{lbc:LACBIDRAFT_291002; K03283 HSPA1_8 heat shock 70kDa protein 1/8 -- Genetic Information Processing; Transcription; Spliceosome [PATH:ko03040]Environmental Information Processing; Signal transduction; MAPK signaling pathway [PATH:ko04010]Genetic Information Processing; Folding, sorting and degradation; Protein processing in endoplasmic reticulum [PATH:ko04141]Cellular Processes; Transport and c…	{SPBC1709.05; KOG0101 Molecular chaperones HSP70/HSC70, HSP70 superfamily O Posttranslational modification, protein turnover, chaperones ;}	{gnl|TC-DB|P22953; 1.A.33.1.1 HEAT SHOCK COGNATE 70 KDA PROTEIN 1 (HSC70.1) - Arabidopsis thaliana (Mouse-ear cress).}	{GO:0006013; mannose metabolic process; biological_process GO:0015923; mannosidase activity; molecular_function GO:0005975; carbohydrate metabolic process; biological_process GO:0016773; phosphotransferase activity, alcohol group as acceptor; molecular_function GO:0000902; cell morphogenesis; biological_process}	{NA}	{NA}	{NA}	{NA}
SE.1A0396	{Contig10:1437014:1438032:+}	{gi|597935250|ref|XP_007321969.1|; hypothetical protein [Serpula lacrymans]}	{scm:SCHCODRAFT_81331; K02967 RP-S2, rpsB small subunit ribosomal protein S2 -- Genetic Information Processing; Translation; Ribosome [PATH:ko03010]}	{SPAC24C9.10c; KOG0832 Mitochondrial/chloroplast ribosomal protein S2 J Translation, ribosomal structure and biogenesis ;}	{NA}	{GO:0005840; ribosome; cellular_component GO:0009279; cell outer membrane; cellular_component GO:0003735; structural constituent of ribosome; molecular_function GO:0006412; translation; biological_process GO:0005622; intracellular; cellular_component}	{NA}	{NA}	{NA}	{NA}
SE.1A0397	{Contig10:1438076:1439875:-}	{gi|170094732|ref|XP_001878587.1|; predicted protein [Laccaria bicolor S238N-H82]}	{lbc:LACBIDRAFT_315942; K01657 trpE anthranilate synthase component I 4.1.3.27 Metabolism; Amino acid metabolism; Phenylalanine, tyrosine and tryptophan biosynthesis [PATH:ko00400]Metabolism; Overview; Biosynthesis of amino acids [PATH:ko01230]}	{SPCC1442.09; KOG1223 Isochorismate synthase E Amino acid transport and metabolism ;}	{NA}	{GO:0016833; oxo-acid-lyase activity; molecular_function GO:0009058; biosynthetic process; biological_process}	{NA}	{NA}	{NA}	{NA}
SE.1A0398	{Contig10:1440196:1441897:+}	{gi|691794175|emb|CDO70721.1|; hypothetical protein [Trametes cinnabarina, BN946_scf184798.g36]}	{cci:CC1G_10821; K14764 SHQ1 protein SHQ1 -- --}	{NA}	{NA}	{NA}	{NA}	{NA}	{NA}	{NA}
SE.1A0399	{Contig10:1443829:1445973:+}	{gi|695537737|ref|XP_009542336.1|; Chloroperoxidase [Heterobasidion irregulare TC 32-1]}	{NA}	{NA}	{NA}	{NA}	{NA}	{NA}	{NA}	{NA}
SE.1A0400	{Contig10:1446272:1448542:-}	{gi|646304683|gb|KDQ25830.1|; hypothetical protein [Pleurotus ostreatus PC15, PLEOSDRAFT_1090166]}	{NA}	{NA}	{NA}	{NA}	{NA}	{NA}	{NA}	{NA}
SE.1A0401	{Contig10:1448839:1450406:+}	{gi|648168112|gb|KDR81765.1|; hypothetical protein [Galerina marginata CBS 339.88, GALMADRAFT_207176]}	{NA}	{NA}	{NA}	{NA}	{NA}	{NA}	{NA}	{NA}
SE.1A0402	{Contig10:1451113:1453655:-}	{gi|630347149|ref|XP_007862875.1|; hypothetical protein [Gloeophyllum trabeum ATCC 11539, GLOTRDRAFT_35963]}	{NA}	{NA}	{NA}	{GO:0050832; defense response to fungus; biological_process GO:0042742; defense response to bacterium; biological_process}	{NA}	{NA}	{YES}	{NA}
SE.1A0403	{Contig10:1454207:1457870:-}	{gi|648168153|gb|KDR81806.1|; hypothetical protein [Galerina marginata CBS 339.88, GALMADRAFT_276480]}	{lbc:LACBIDRAFT_189612; K05853 ATP2A Ca2+ transporting ATPase, sarcoplasmic/endoplasmic reticulum 3.6.3.8 Environmental Information Processing; Signal transduction; Calcium signaling pathway [PATH:ko04020]Environmental Information Processing; Signal transduction; cGMP-PKG signaling pathway [PATH:ko04022]Organismal Systems; Digestive system; Pancreatic secretion [PATH:ko04972]Human Diseases; Neuro…	{CE18885; KOG0202 Ca2+ transporting ATPase P Inorganic ion transport and metabolism ;}	{gnl|TC-DB|P16615; 3.A.3.2.7 Sarcoplasmic/endoplasmic reticulum calcium ATPase 2 (EC 3.6.3.8) (Calcium pump 2) (SERCA2) (SR Ca(2+)-ATPase 2) (Calcium-transporting ATPase sarcoplasmic reticulum type, slow twitch skeletal muscle isoform) (Endoplasmic reticulum cla}	{GO:0046872; metal ion binding; molecular_function GO:0000166; nucleotide binding; molecular_function}	{NA}	{NA}	{NA}	{NA}
SE.1A0404	{Contig10:1458505:1460520:+}	{gi|648168154|gb|KDR81807.1|; hypothetical protein [Galerina marginata CBS 339.88, GALMADRAFT_207202]}	{NA}	{NA}	{NA}	{GO:0044781; NA GO:0016021; integral to membrane; cellular_component}	{NA}	{NA}	{NA}	{NA}
SE.1A0405	{Contig10:1462713:1464889:-}	{gi|646312426|gb|KDQ33567.1|; hypothetical protein [Pleurotus ostreatus PC15, PLEOSDRAFT_48198]}	{NA}	{NA}	{NA}	{NA}	{NA}	{NA}	{NA}	{NA}
SE.1A0406	{Contig10:1465227:1467126:+}	{gi|630188243|ref|XP_007847657.1|; integral membrane protein [Moniliophthora roreri MCA 2997]}	{NA}	{NA}	{NA}	{NA}	{NA}	{NA}	{NA}	{NA}
SE.1A0407	{Contig10:1469376:1471624:-}	{gi|646303081|gb|KDQ24229.1|; hypothetical protein [Pleurotus ostreatus PC15, PLEOSDRAFT_1094242]}	{NA}	{NA}	{NA}	{NA}	{NA}	{NA}	{NA}	{NA}
SE.1A0408	{Contig10:1472994:1477832:+}	{gi|618811912|ref|XP_007308623.1|; heme peroxidase [Stereum hirsutum FP-91666 SS1]}	{lbc:LACBIDRAFT_305274; K11987 PTGS2, COX2 prostaglandin-endoperoxide synthase 2 1.14.99.1 Metabolism; Lipid metabolism; Arachidonic acid metabolism [PATH:ko00590]Environmental Information Processing; Signal transduction; NF-kappa B signaling pathway [PATH:ko04064]Environmental Information Processing; Signal transduction; VEGF signaling pathway [PATH:ko04370]Environmental Information Processing; …	{NA}	{NA}	{GO:0020037; heme binding; molecular_function GO:0006979; response to oxidative stress; biological_process GO:0004601; peroxidase activity; molecular_function GO:0016705; oxidoreductase activity, acting on paired donors, with incorporation or reduction of molecular oxygen; molecular_function GO:0055114; oxidation-reduction process; biological_process GO:0005506; iron ion binding; molecular_functi…	{NA}	{estExt_fgenesh1_kg.C_180106; [Pleurotus ostreatus PC9]}	{NA}	{NA}
SE.1A0409	{Contig10:1479985:1480723:-}	{NA}	{NA}	{NA}	{NA}	{GO:0007049; cell cycle; biological_process GO:0000776; kinetochore; cellular_component GO:0045502; dynein binding; molecular_function GO:0006606; protein import into nucleus; biological_process GO:0008134; transcription factor binding; molecular_function GO:0051382; kinetochore assembly; biological_process GO:0005643; nuclear pore; cellular_component GO:0042803; protein homodimerization activity…	{NA}	{NA}	{NA}	{NA}
SE.1A0410	{Contig10:1484100:1485488:+}	{NA}	{NA}	{NA}	{NA}	{NA}	{NA}	{NA}	{NA}	{NA}
SE.1A0411	{Contig10:1488940:1499803:-}	{gi|691785812|emb|CDO77172.1|; hypothetical protein [Trametes cinnabarina, BN946_scf184675.g4]}	{NA}	{NA}	{NA}	{GO:0015074; DNA integration; biological_process GO:0003964; RNA-directed DNA polymerase activity; molecular_function GO:0006278; RNA-dependent DNA replication; biological_process GO:0003723; RNA binding; molecular_function}	{NA}	{NA}	{NA}	{NA}
SE.1A0412	{Contig10:1502009:1503752:+}	{NA}	{NA}	{NA}	{NA}	{GO:0008270; zinc ion binding; molecular_function GO:0005634; nucleus; cellular_component GO:0006355; regulation of transcription, DNA-dependent; biological_process GO:0000981; sequence-specific DNA binding RNA polymerase II transcription factor activity; molecular_function}	{NA}	{NA}	{NA}	{NA}
SE.1A0413	{Contig10:1506917:1509847:+}	{NA}	{NA}	{NA}	{NA}	{GO:0000910; cytokinesis; biological_process GO:0008017; microtubule binding; molecular_function GO:0000226; microtubule cytoskeleton organization; biological_process}	{NA}	{NA}	{NA}	{NA}
SE.1A0414	{Contig10:1509965:1512644:-}	{NA}	{NA}	{NA}	{NA}	{NA}	{NA}	{NA}	{NA}	{NA}
SE.1A0415	{Contig10:1514244:1518870:+}	{NA}	{NA}	{NA}	{NA}	{NA}	{NA}	{NA}	{NA}	{NA}
SE.1A0416	{Contig11:3599:6081:-}	{gi|667792529|ref|XP_007875402.1|; hypothetical protein [Pneumocystis murina B123, PNEG_03325]}	{cci:CC1G_03383; K10807 RRM1 ribonucleoside-diphosphate reductase subunit M1 1.17.4.1 Metabolism; Nucleotide metabolism; Purine metabolism [PATH:ko00230]Metabolism; Nucleotide metabolism; Pyrimidine metabolism [PATH:ko00240]Metabolism; Metabolism of other amino acids; Glutathione metabolism [PATH:ko00480]}	{SPAC1F7.05; KOG1112 Ribonucleotide reductase, alpha subunit F Nucleotide transport and metabolism ;}	{NA}	{GO:0006260; DNA replication; biological_process GO:0005524; ATP binding; molecular_function GO:0004748; ribonucleoside-diphosphate reductase activity; molecular_function GO:0055114; oxidation-reduction process; biological_process}	{NA}	{NA}	{NA}	{NA}
SE.1A0417	{Contig11:35678:36018:-}	{NA}	{NA}	{NA}	{NA}	{NA}	{NA}	{NA}	{NA}	{NA}
SE.1A0418	{Contig11:370835:374120:+}	{gi|597936246|ref|XP_007322467.1|; hypothetical protein [Serpula lacrymans]}	{lbc:LACBIDRAFT_305532; K12391 AP1G1 AP-1 complex subunit gamma-1 -- Cellular Processes; Transport and catabolism; Lysosome [PATH:ko04142]}	{Hs18104998; KOG1062 Vesicle coat complex AP-1, gamma subunit U Intracellular trafficking, secretion, and vesicular transport ;}	{NA}	{GO:0030131; clathrin adaptor complex; cellular_component GO:0030117; membrane coat; cellular_component GO:0006886; intracellular protein transport; biological_process GO:0016192; vesicle-mediated transport; biological_process}	{NA}	{NA}	{NA}	{NA}
SE.1A0419	{Contig11:374565:376835:-}	{gi|302685970|ref|XP_003032665.1|; hypothetical protein [Schizophyllum commune H4-8, SCHCODRAFT_81962]}	{NA}	{NA}	{NA}	{GO:0016491; oxidoreductase activity; molecular_function GO:0055114; oxidation-reduction process; biological_process}	{NA}	{NA}	{NA}	{NA}
SE.1A0420	{Contig11:378010:385378:+}	{gi|648166886|gb|KDR80550.1|; hypothetical protein [Galerina marginata CBS 339.88, GALMADRAFT_240852]}	{lbc:LACBIDRAFT_187554; K11262 ACAC acetyl-CoA carboxylase / biotin carboxylase 6.4.1.2 6.3.4.14 Metabolism; Lipid metabolism; Fatty acid biosynthesis [PATH:ko00061]Metabolism; Biosynthesis of other secondary metabolites; Aflatoxin biosynthesis [PATH:ko00254]Metabolism; Carbohydrate metabolism; Pyruvate metabolism [PATH:ko00620]Metabolism; Carbohydrate metabolism; Propanoate metabolism [PATH:ko00…	{SPAC56E4.04c; KOG0368 Acetyl-CoA carboxylase I Lipid transport and metabolism ;}	{NA}	{GO:0003824; NA GO:0008152; NA GO:0008716; D-alanine-D-alanine ligase activity; molecular_function GO:0003989; acetyl-CoA carboxylase activity; molecular_function GO:0016874; ligase activity; molecular_function GO:0006633; fatty acid biosynthetic process; biological_process GO:0046872; metal ion binding; molecular_function GO:0005524; ATP binding; molecular_function}	{NA}	{NA}	{NA}	{NA}
SE.1A0421	{Contig11:385783:387314:+}	{gi|648162492|gb|KDR76191.1|; hypothetical protein [Galerina marginata CBS 339.88, GALMADRAFT_225868]}	{cci:CC1G_07109; K07119 K07119 -- -- --}	{NA}	{NA}	{GO:0016491; oxidoreductase activity; molecular_function GO:0008270; zinc ion binding; molecular_function GO:0055114; oxidation-reduction process; biological_process GO:0006520; cellular amino acid metabolic process; biological_process}	{NA}	{NA}	{NA}	{NA}
SE.1A0422	{Contig11:388076:389444:-}	{gi|449547762|gb|EMD38729.1|; hypothetical protein [Ceriporiopsis subvermispora B, CERSUDRAFT_112455]}	{NA}	{NA}	{NA}	{GO:0016042; lipid catabolic process; biological_process}	{NA}	{NA}	{YES}	{NA}
SE.1A0423	{Contig11:390463:391411:+}	{gi|646305571|gb|KDQ26717.1|; hypothetical protein [Pleurotus ostreatus PC15, PLEOSDRAFT_1077575]}	{NA}	{NA}	{NA}	{NA}	{NA}	{NA}	{NA}	{NA}
SE.1A0424	{Contig11:391803:393647:+}	{gi|170087998|ref|XP_001875222.1|; predicted protein [Laccaria bicolor S238N-H82]}	{lbc:LACBIDRAFT_305515; K00226 pyrD dihydroorotate dehydrogenase (fumarate) 1.3.98.1 Metabolism; Nucleotide metabolism; Pyrimidine metabolism [PATH:ko00240]}	{SPAC57A10.12c; KOG1436 Dihydroorotate dehydrogenase F Nucleotide transport and metabolism ;}	{NA}	{GO:0055114; oxidation-reduction process; biological_process GO:0006222; UMP biosynthetic process; biological_process GO:0016491; oxidoreductase activity; molecular_function GO:0004152; dihydroorotate dehydrogenase activity; molecular_function}	{NA}	{NA}	{NA}	{NA}
SE.1A0425	{Contig11:394424:395747:+}	{gi|695562637|ref|XP_009548801.1|; glycoside hydrolase family 16 protein [Heterobasidion irregulare TC 32-1]}	{afm:AFUA_1G05290; K01180 E3.2.1.6 endo-1,3(4)-beta-glucanase 3.2.1.6 --}	{NA}	{NA}	{GO:0005975; carbohydrate metabolic process; biological_process GO:0004553; hydrolase activity, hydrolyzing O-glycosyl compounds; molecular_function}	{NA}	{NA}	{YES}	{BAH80446.1_GH16; {Mlg1;--;Lentinula edodes H600;C5NN26} xyloglucan:xyloglucosyltransferase (EC 2.4.1.207); keratan-sulfate endo-1,4-&beta;-galactosidase (EC 3.2.1.103); endo-1,3-&beta;-glucanase (EC 3.2.1.39); endo-1,3(4)-&beta;-glucanase (EC 3.2.1.6); licheninase (EC 3.2.1.73); &beta;-agarase (EC 3.2.1.81); &kappa;-carrageenase (EC 3.2.1.83); xyloglucanase (EC 3.2.1.151); endo-&beta;-1,3-galact…
SE.1A0426	{Contig11:397770:405328:+}	{gi|597936278|ref|XP_007322483.1|; hypothetical protein [Serpula lacrymans]}	{NA}	{NA}	{NA}	{GO:0043161; proteasomal ubiquitin-dependent protein catabolic process; biological_process GO:0003684; damaged DNA binding; molecular_function GO:0005515; protein binding; molecular_function GO:0006289; nucleotide-excision repair; biological_process GO:0008536; Ran GTPase binding; molecular_function GO:0006886; intracellular protein transport; biological_process}	{NA}	{NA}	{NA}	{NA}
SE.1A0427	{Contig11:405807:406251:-}	{gi|646385226|gb|KDQ50414.1|; hypothetical protein [Jaapia argillacea MUCL 33604, JAAARDRAFT_42078]}	{cci:CC1G_00924; K10418 DYNLL dynein light chain LC8-type -- Organismal Systems; Excretory system; Vasopressin-regulated water reabsorption [PATH:ko04962]}	{Hs4505813; KOG3430 Dynein light chain type 1 Z Cytoskeleton ;}	{NA}	{GO:0005875; microtubule associated complex; cellular_component GO:0007017; microtubule-based process; biological_process}	{NA}	{NA}	{NA}	{NA}
SE.1A0428	{Contig11:49514:51721:+}	{gi|646312462|gb|KDQ33603.1|; hypothetical protein [Pleurotus ostreatus PC15, PLEOSDRAFT_1073814]}	{NA}	{NA}	{NA}	{GO:0003676; nucleic acid binding; molecular_function}	{NA}	{NA}	{NA}	{NA}
SE.1A0429	{Contig11:408718:412114:-}	{gi|630182415|ref|XP_007845789.1|; ubiquinone biosynthesis monooxygenase coq6 [Moniliophthora roreri MCA 2997]}	{lbc:LACBIDRAFT_305494; K06126 COQ6 ubiquinone biosynthesis monooxygenase Coq6 1.14.13.- Metabolism; Metabolism of cofactors and vitamins; Ubiquinone and other terpenoid-quinone biosynthesis [PATH:ko00130]}	{NA}	{NA}	{GO:0016021; integral to membrane; cellular_component GO:0016117; carotenoid biosynthetic process; biological_process GO:0050660; flavin adenine dinucleotide binding; molecular_function GO:0016491; oxidoreductase activity; molecular_function GO:0055114; oxidation-reduction process; biological_process GO:0004506; squalene monooxygenase activity; molecular_function GO:0016705; oxidoreductase activi…	{NA}	{NA}	{NA}	{NA}
SE.1A0430	{Contig11:412181:414588:+}	{gi|695563654|ref|XP_009549076.1|; hypothetical protein [Heterobasidion irregulare TC 32-1, HETIRDRAFT_453350]}	{uma:UM03632.1; K06110 EXOC3, SEC6L1 exocyst complex component 3 -- Cellular Processes; Cellular commiunity; Tight junction [PATH:ko04530]}	{NA}	{NA}	{GO:0019028; viral capsid; cellular_component GO:0004842; ubiquitin-protein ligase activity; molecular_function GO:0000145; exocyst; cellular_component GO:0006887; exocytosis; biological_process}	{NA}	{NA}	{NA}	{NA}
SE.1A0431	{Contig11:434018:439308:-}	{NA}	{NA}	{NA}	{NA}	{GO:0006468; protein phosphorylation; biological_process GO:0016773; phosphotransferase activity, alcohol group as acceptor; molecular_function GO:0005524; ATP binding; molecular_function GO:0009103; lipopolysaccharide biosynthetic process; biological_process GO:0004672; protein kinase activity; molecular_function GO:0016020; membrane; cellular_component}	{NA}	{NA}	{NA}	{NA}
SE.1A0432	{Contig11:440248:442607:+}	{NA}	{NA}	{NA}	{NA}	{GO:0016773; phosphotransferase activity, alcohol group as acceptor; molecular_function GO:0006468; protein phosphorylation; biological_process GO:0016020; membrane; cellular_component GO:0004672; protein kinase activity; molecular_function GO:0009103; lipopolysaccharide biosynthetic process; biological_process GO:0005524; ATP binding; molecular_function}	{NA}	{NA}	{NA}	{NA}
SE.1A0433	{Contig11:442829:444486:-}	{gi|646305559|gb|KDQ26705.1|; hypothetical protein [Pleurotus ostreatus PC15, PLEOSDRAFT_159376]}	{NA}	{NA}	{NA}	{GO:0005515; protein binding; molecular_function}	{NA}	{NA}	{NA}	{NA}
SE.1A0434	{Contig11:446299:447477:-}	{gi|628843316|ref|XP_007770971.1|; mitochondrial carrier protein [Coniophora puteana RWD-64-598 SS2]}	{lbc:LACBIDRAFT_292092; K15102 --}	{At5g14040; KOG0767 Mitochondrial phosphate carrier protein C Energy production and conversion ;}	{gnl|TC-DB|Q9FMU6; 2.A.29.4.6 AT5g14040/MUA22_4 OS=Arabidopsis thaliana GN=PHT3;1 PE=2 SV=1}	{NA}	{PHI:2038; Mir1 MGG_02370.6 318829 Magnaporthe oryzae unaffected pathogenicity}	{NA}	{NA}	{NA}
SE.1A0435	{Contig11:450095:451446:+}	{gi|646305694|gb|KDQ26840.1|; hypothetical protein [Pleurotus ostreatus PC15, PLEOSDRAFT_1105737]}	{lbc:LACBIDRAFT_302902; K09650 PARL, PSARL, PCP1 rhomboid-like protein 3.4.21.105 --}	{NA}	{NA}	{GO:0016021; integral to membrane; cellular_component GO:0004252; serine-type endopeptidase activity; molecular_function}	{NA}	{NA}	{NA}	{NA}
SE.1A0436	{Contig11:451871:453434:-}	{gi|597970749|ref|XP_007327294.1|; hypothetical protein [Agaricus bisporus var. burnettii JB137-S8, AGABI1DRAFT_70466]}	{NA}	{NA}	{NA}	{NA}	{NA}	{NA}	{NA}	{NA}
SE.1A0437	{Contig11:453622:455231:-}	{gi|648154174|gb|KDR67995.1|; hypothetical protein [Galerina marginata CBS 339.88, GALMADRAFT_283289]}	{NA}	{NA}	{NA}	{NA}	{NA}	{NA}	{NA}	{NA}
SE.1A0438	{Contig11:456920:459619:-}	{gi|597936296|ref|XP_007322492.1|; hypothetical protein [Serpula lacrymans var. lacrymans S7.9, SERLADRAFT_476793]}	{NA}	{NA}	{NA}	{GO:0016787; hydrolase activity; molecular_function}	{NA}	{NA}	{YES}	{NA}
SE.1A0439	{Contig11:56084:59994:+}	{gi|170093898|ref|XP_001878170.1|; reverse transcriptase-RNase H-integrase [Laccaria bicolor S238N-H82]}	{NA}	{NA}	{NA}	{GO:0003964; RNA-directed DNA polymerase activity; molecular_function GO:0003723; RNA binding; molecular_function GO:0006278; RNA-dependent DNA replication; biological_process}	{NA}	{NA}	{NA}	{NA}
SE.1A0440	{Contig11:460014:461514:+}	{gi|646305699|gb|KDQ26845.1|; hypothetical protein [Pleurotus ostreatus PC15, PLEOSDRAFT_1057332]}	{NA}	{NA}	{NA}	{NA}	{NA}	{NA}	{NA}	{NA}
SE.1A0441	{Contig11:463485:464533:-}	{NA}	{NA}	{NA}	{NA}	{GO:0006351; transcription, DNA-dependent; biological_process GO:0008270; zinc ion binding; molecular_function GO:0005634; nucleus; cellular_component GO:0003677; DNA binding; molecular_function GO:0019028; viral capsid; cellular_component GO:0006260; DNA replication; biological_process GO:0003887; DNA-directed DNA polymerase activity; molecular_function}	{NA}	{NA}	{NA}	{NA}
SE.1A0442	{Contig11:472635:474369:-}	{NA}	{NA}	{NA}	{NA}	{GO:0005634; nucleus; cellular_component GO:0008270; zinc ion binding; molecular_function GO:0000981; sequence-specific DNA binding RNA polymerase II transcription factor activity; molecular_function GO:0006355; regulation of transcription, DNA-dependent; biological_process}	{NA}	{NA}	{NA}	{NA}
SE.1A0443	{Contig11:475188:475839:-}	{NA}	{NA}	{NA}	{NA}	{NA}	{NA}	{NA}	{NA}	{NA}
SE.1A0444	{Contig11:478686:480069:-}	{NA}	{NA}	{NA}	{NA}	{NA}	{NA}	{NA}	{NA}	{NA}
SE.1A0445	{Contig11:482555:486844:-}	{gi|170095345|ref|XP_001878893.1|; predicted protein [Laccaria bicolor S238N-H82]}	{NA}	{NA}	{NA}	{GO:0003676; nucleic acid binding; molecular_function GO:0006355; regulation of transcription, DNA-dependent; biological_process}	{NA}	{NA}	{NA}	{NA}
SE.1A0446	{Contig11:488971:489984:-}	{gi|648167095|gb|KDR80759.1|; hypothetical protein [Galerina marginata CBS 339.88, GALMADRAFT_241193]}	{cci:CC1G_00821; K01918 panC pantoate--beta-alanine ligase 6.3.2.1 Metabolism; Metabolism of other amino acids; beta-Alanine metabolism [PATH:ko00410]Metabolism; Metabolism of cofactors and vitamins; Pantothenate and CoA biosynthesis [PATH:ko00770]}	{YIL145c; KOG3042 Panthothenate synthetase H Coenzyme transport and metabolism ;}	{NA}	{GO:0004592; pantoate-beta-alanine ligase activity; molecular_function GO:0005179; hormone activity; molecular_function GO:0015940; pantothenate biosynthetic process; biological_process GO:0005576; NA}	{NA}	{NA}	{NA}	{NA}
SE.1A0447	{Contig11:490396:491941:+}	{gi|170106397|ref|XP_001884410.1|; predicted protein [Laccaria bicolor S238N-H82]}	{NA}	{NA}	{NA}	{NA}	{NA}	{NA}	{NA}	{NA}
SE.1A0448	{Contig11:492407:493892:-}	{gi|646307758|gb|KDQ28902.1|; hypothetical protein [Pleurotus ostreatus PC15, PLEOSDRAFT_1054823]}	{NA}	{NA}	{NA}	{NA}	{NA}	{NA}	{YES}	{NA}
SE.1A0449	{Contig11:495230:496629:-}	{gi|599103041|ref|XP_007381783.1|; peptidase S10 serine carboxypeptidase [Punctularia strigosozonata HHB-11173 SS5]}	{scm:SCHCODRAFT_62003; K13289 CTSA cathepsin A (carboxypeptidase C) 3.4.16.5 Cellular Processes; Transport and catabolism; Lysosome [PATH:ko04142]Organismal Systems; Endocrine system; Renin-angiotensin system [PATH:ko04614]}	{NA}	{NA}	{GO:0006508; proteolysis; biological_process GO:0004185; serine-type carboxypeptidase activity; molecular_function}	{NA}	{NA}	{NA}	{NA}
SE.1A0450	{Contig11:63208:63756:+}	{NA}	{NA}	{NA}	{NA}	{NA}	{NA}	{NA}	{NA}	{NA}
SE.1A0451	{Contig11:497366:499583:+}	{gi|648160761|gb|KDR74476.1|; hypothetical protein [Galerina marginata CBS 339.88, GALMADRAFT_250447]}	{cci:CC1G_11396; K14565 NOP58 nucleolar protein 58 -- Genetic Information Processing; Translation; Ribosome biogenesis in eukaryotes [PATH:ko03008]}	{SPAC23G3.06; KOG2572 Ribosome biogenesis protein - Nop58p/Nop5p AJ RNA processing and modification ; Translation, ribosomal structure and biogenesis ;}	{NA}	{NA}	{NA}	{NA}	{NA}	{NA}
SE.1A0452	{Contig11:499761:501322:+}	{gi|170106391|ref|XP_001884407.1|; predicted protein [Laccaria bicolor S238N-H82]}	{lbc:LACBIDRAFT_303734; K09827 ERG27 3-keto steroid reductase 1.1.1.270 Metabolism; Lipid metabolism; Steroid biosynthesis [PATH:ko00100]}	{NA}	{NA}	{GO:0008152; NA GO:0016491; oxidoreductase activity; molecular_function}	{NA}	{NA}	{NA}	{NA}
SE.1A0453	{Contig11:504051:504855:+}	{gi|628835645|ref|XP_007768126.1|; ATP synthase d subunit [Coniophora puteana RWD-64-598 SS2]}	{cci:CC1G_00461; K02138 ATPeFD, ATP5H F-type H+-transporting ATPase subunit d 3.6.3.14 Metabolism; Energy metabolism; Oxidative phosphorylation [PATH:ko00190]Human Diseases; Neurodegenerative diseases; Alzheimer's disease [PATH:ko05010]Human Diseases; Neurodegenerative diseases; Parkinson's disease [PATH:ko05012]Human Diseases; Neurodegenerative diseases; Huntington's disease [PATH:ko05016]}	{YKL016c; KOG3366 Mitochondrial F1F0-ATP synthase, subunit d/ATP7 C Energy production and conversion ;}	{gnl|TC-DB|P30902; 3.A.2.1.3 ATP SYNTHASE D CHAIN, MITOCHONDRIAL (EC 3.6.1.34) - Saccharomyces cerevisiae (Baker's yeast).}	{GO:0015986; ATP synthesis coupled proton transport; biological_process GO:0015078; hydrogen ion transmembrane transporter activity; molecular_function GO:0000276; mitochondrial proton-transporting ATP synthase complex, coupling factor F(o); cellular_component}	{NA}	{NA}	{NA}	{NA}
SE.1A0454	{Contig11:505050:509007:-}	{gi|336371585|gb|EGN99924.1|; glycoside hydrolase family 35 protein [Serpula lacrymans var. lacrymans S7.3]}	{afm:AFUA_3G00380; K01190 lacZ beta-galactosidase 3.2.1.23 Metabolism; Carbohydrate metabolism; Galactose metabolism [PATH:ko00052]Metabolism; Glycan biosynthesis and metabolism; Other glycan degradation [PATH:ko00511]Metabolism; Lipid metabolism; Sphingolipid metabolism [PATH:ko00600]}	{NA}	{NA}	{GO:0004553; hydrolase activity, hydrolyzing O-glycosyl compounds; molecular_function GO:0009341; beta-galactosidase complex; cellular_component GO:0004565; beta-galactosidase activity; molecular_function GO:0005975; carbohydrate metabolic process; biological_process}	{NA}	{NA}	{NA}	{AAL32052.2_GH35; {&beta;-galactosidase (Bgal1);3.2.1.23;;Rasamsonia emersonii;Q8X213} &beta;-galactosidase (EC 3.2.1.23); exo-&beta;-glucosaminidase (EC 3.2.1.165); exo-&beta;-1,4-galactanase (EC 3.2.1.-); &beta;-1,3-galactosidase (EC 3.2.1.-) NA}
SE.1A0455	{Contig11:510440:512714:-}	{gi|648169869|gb|KDR83499.1|; hypothetical protein [Galerina marginata CBS 339.88, GALMADRAFT_219326]}	{NA}	{NA}	{NA}	{NA}	{NA}	{NA}	{NA}	{NA}
SE.1A0456	{Contig11:513303:516804:-}	{gi|170091126|ref|XP_001876785.1|; predicted protein [Laccaria bicolor S238N-H82]}	{NA}	{NA}	{NA}	{GO:0007049; cell cycle; biological_process GO:0016020; membrane; cellular_component GO:0008134; transcription factor binding; molecular_function GO:0005737; cytoplasm; cellular_component GO:0045502; dynein binding; molecular_function GO:0042803; protein homodimerization activity; molecular_function}	{NA}	{NA}	{NA}	{NA}
SE.1A0457	{Contig11:518375:519548:+}	{gi|646308129|gb|KDQ29273.1|; hypothetical protein PLEOSDRAFT_1055245, partial [Pleurotus ostreatus PC15]}	{NA}	{7291830; KOG4044 Mitochondrial associated endoribonuclease MAR1 (isochorismatase superfamily) R General function prediction only ;}	{NA}	{GO:0003824; NA GO:0008152; NA}	{NA}	{NA}	{NA}	{NA}
SE.1A0458	{Contig11:519946:522433:-}	{gi|170106177|ref|XP_001884300.1|; predicted protein [Laccaria bicolor S238N-H82]}	{lbc:LACBIDRAFT_303781; K14538 NUG1, GNL3 nuclear GTP-binding protein -- Genetic Information Processing; Translation; Ribosome biogenesis in eukaryotes [PATH:ko03008]}	{NA}	{NA}	{GO:0015093; ferrous iron transmembrane transporter activity; molecular_function GO:0007049; cell cycle; biological_process GO:0003924; GTPase activity; molecular_function GO:0005525; GTP binding; molecular_function GO:0016817; hydrolase activity, acting on acid anhydrides; molecular_function GO:0015684; ferrous iron transport; biological_process GO:0016020; membrane; cellular_component GO:001602…	{NA}	{NA}	{NA}	{NA}
SE.1A0459	{Contig11:523425:524548:-}	{gi|597921838|ref|XP_007315263.1|; hypothetical protein [Serpula lacrymans var. lacrymans S7.9, SERLADRAFT_434943]}	{lbc:LACBIDRAFT_237463; K12897 TRA2 transformer-2 protein -- Genetic Information Processing; Transcription; Spliceosome [PATH:ko03040]}	{Hs9558733; KOG0118 FOG: RRM domain R General function prediction only ;}	{NA}	{GO:0003676; nucleic acid binding; molecular_function}	{NA}	{NA}	{NA}	{NA}
SE.1A0460	{Contig11:524892:525704:+}	{gi|630346625|ref|XP_007862613.1|; 60S ribosomal protein L18 [Gloeophyllum trabeum ATCC 11539]}	{lbc:LACBIDRAFT_320115; K02883 RP-L18e, RPL18 large subunit ribosomal protein L18e -- Genetic Information Processing; Translation; Ribosome [PATH:ko03010]}	{SPBC11C11.07; KOG1714 60s ribosomal protein L18 J Translation, ribosomal structure and biogenesis ;}	{NA}	{NA}	{NA}	{NA}	{NA}	{NA}
SE.1A0461	{Contig11:67444:68095:+}	{NA}	{NA}	{NA}	{NA}	{NA}	{NA}	{NA}	{NA}	{NA}
SE.1A0462	{Contig11:534391:535482:+}	{NA}	{NA}	{NA}	{NA}	{NA}	{NA}	{NA}	{NA}	{NA}
SE.1A0463	{Contig11:535800:537450:-}	{gi|170106169|ref|XP_001884296.1|; predicted protein [Laccaria bicolor S238N-H82]}	{lbc:LACBIDRAFT_303772; K13519 LPT1, ALE1 lysophospholipid acyltransferase 2.3.1.51 2.3.1.23 2.3.1.- Metabolism; Lipid metabolism; Glycerolipid metabolism [PATH:ko00561]Metabolism; Lipid metabolism; Glycerophospholipid metabolism [PATH:ko00564]Metabolism; Lipid metabolism; Ether lipid metabolism [PATH:ko00565]}	{SPBC16A3.10; KOG2704 Predicted membrane protein S Function unknown ;}	{NA}	{NA}	{NA}	{NA}	{NA}	{NA}
SE.1A0464	{Contig11:538037:538980:-}	{gi|628826807|ref|XP_007763707.1|; hypothetical protein [Coniophora puteana RWD-64-598 SS2, CONPUDRAFT_116163]}	{NA}	{NA}	{NA}	{GO:0016020; membrane; cellular_component}	{NA}	{NA}	{NA}	{NA}
SE.1A0465	{Contig11:539886:541129:-}	{NA}	{NA}	{NA}	{NA}	{GO:0015886; heme transport; biological_process GO:0055085; transmembrane transport; biological_process GO:0016020; membrane; cellular_component GO:0016021; integral to membrane; cellular_component GO:0017004; cytochrome complex assembly; biological_process}	{NA}	{NA}	{NA}	{NA}
SE.1A0466	{Contig11:544230:545799:+}	{gi|597921826|ref|XP_007315257.1|; hypothetical protein [Serpula lacrymans]}	{NA}	{NA}	{NA}	{GO:0005515; protein binding; molecular_function}	{NA}	{NA}	{NA}	{NA}
SE.1A0467	{Contig11:547485:548296:-}	{NA}	{NA}	{NA}	{NA}	{NA}	{NA}	{NA}	{NA}	{NA}
SE.1A0468	{Contig11:552311:554498:-}	{gi|170106145|ref|XP_001884284.1|; predicted protein [Laccaria bicolor S238N-H82]}	{lbc:LACBIDRAFT_191258; K08288 PRKCSH protein kinase C substrate 80K-H -- Genetic Information Processing; Folding, sorting and degradation; Protein processing in endoplasmic reticulum [PATH:ko04141]}	{NA}	{NA}	{GO:0005515; protein binding; molecular_function}	{NA}	{NA}	{YES}	{NA}
SE.1A0469	{Contig11:554649:555187:+}	{gi|597921716|ref|XP_007315202.1|; hypothetical protein [Serpula lacrymans]}	{ppl:POSPLDRAFT_109937; K02975 RP-S25e, RPS25 small subunit ribosomal protein S25e -- Genetic Information Processing; Translation; Ribosome [PATH:ko03010]}	{YGR027c; KOG1767 40S ribosomal protein S25 J Translation, ribosomal structure and biogenesis ;}	{NA}	{NA}	{NA}	{NA}	{NA}	{NA}
SE.1A0470	{Contig11:555648:559922:+}	{gi|170106409|ref|XP_001884416.1|; predicted protein [Laccaria bicolor S238N-H82]}	{rsp:RSP_3705; K00875 E2.7.1.47 D-ribulokinase 2.7.1.47 Metabolism; Carbohydrate metabolism; Pentose and glucuronate interconversions [PATH:ko00040]}	{YDR109c; KOG2517 Ribulose kinase and related carbohydrate kinases G Carbohydrate transport and metabolism ;}	{NA}	{GO:0005524; ATP binding; molecular_function GO:0004672; protein kinase activity; molecular_function GO:0006468; protein phosphorylation; biological_process GO:0016773; phosphotransferase activity, alcohol group as acceptor; molecular_function GO:0005975; carbohydrate metabolic process; biological_process}	{NA}	{NA}	{NA}	{NA}
SE.1A0471	{Contig11:560751:562070:+}	{gi|170106187|ref|XP_001884305.1|; predicted protein [Laccaria bicolor S238N-H82]}	{NA}	{NA}	{NA}	{NA}	{NA}	{NA}	{NA}	{NA}
SE.1A0472	{Contig11:69807:70256:+}	{NA}	{NA}	{NA}	{NA}	{NA}	{NA}	{NA}	{NA}	{NA}
SE.1A0473	{Contig11:562786:564542:-}	{gi|597973011|ref|XP_007327837.1|; hypothetical protein [Agaricus bisporus var. burnettii JB137-S8, AGABI1DRAFT_126448]}	{NA}	{NA}	{NA}	{GO:0019901; protein kinase binding; molecular_function GO:0000079; regulation of cyclin-dependent protein kinase activity; biological_process}	{NA}	{NA}	{NA}	{NA}
SE.1A0474	{Contig11:566880:567389:+}	{gi|630363887|ref|XP_007871218.1|; hypothetical protein [Gloeophyllum trabeum ATCC 11539, GLOTRDRAFT_82427]}	{NA}	{NA}	{NA}	{NA}	{NA}	{NA}	{NA}	{NA}
SE.1A0475	{Contig11:568090:569424:-}	{gi|170106441|ref|XP_001884432.1|; predicted protein [Laccaria bicolor S238N-H82]}	{NA}	{NA}	{NA}	{GO:0055085; transmembrane transport; biological_process}	{NA}	{NA}	{NA}	{NA}
SE.1A0476	{Contig11:569784:575540:-}	{gi|646307716|gb|KDQ28860.1|; hypothetical protein [Pleurotus ostreatus PC15, PLEOSDRAFT_1092710]}	{NA}	{NA}	{NA}	{NA}	{NA}	{NA}	{NA}	{NA}
SE.1A0477	{Contig11:575694:577801:+}	{gi|597915347|ref|XP_007312018.1|; hypothetical protein [Serpula lacrymans]}	{lbc:LACBIDRAFT_303833; K13984 TXNDC5, ERP46 thioredoxin domain-containing protein 5 -- Genetic Information Processing; Folding, sorting and degradation; Protein processing in endoplasmic reticulum [PATH:ko04141]}	{NA}	{NA}	{GO:0016491; oxidoreductase activity; molecular_function GO:0007224; smoothened signaling pathway; biological_process GO:0045454; cell redox homeostasis; biological_process}	{NA}	{NA}	{NA}	{NA}
SE.1A0478	{Contig11:578253:579426:-}	{gi|646395442|gb|KDQ59773.1|; hypothetical protein [Jaapia argillacea MUCL 33604, JAAARDRAFT_632028]}	{NA}	{NA}	{NA}	{NA}	{NA}	{NA}	{YES}	{NA}
SE.1A0479	{Contig11:580458:581370:-}	{gi|646303053|gb|KDQ24201.1|; hypothetical protein [Pleurotus ostreatus PC15, PLEOSDRAFT_1067118]}	{NA}	{NA}	{NA}	{NA}	{NA}	{NA}	{NA}	{NA}
SE.1A0480	{Contig11:582060:583996:-}	{gi|403419192|emb|CCM05892.1|; predicted protein [Fibroporia radiculosa]}	{NA}	{NA}	{NA}	{NA}	{NA}	{NA}	{NA}	{NA}
SE.1A0481	{Contig11:584161:586716:+}	{gi|630204342|ref|XP_007852867.1|; translocation protein sec63 [Moniliophthora roreri MCA 2997]}	{lbc:LACBIDRAFT_303889; K09540 SEC63 translocation protein SEC63 -- Genetic Information Processing; Folding, sorting and degradation; Protein export [PATH:ko03060]Genetic Information Processing; Folding, sorting and degradation; Protein processing in endoplasmic reticulum [PATH:ko04141]}	{NA}	{NA}	{NA}	{NA}	{NA}	{NA}	{NA}
SE.1A0482	{Contig11:588898:589925:+}	{gi|597921772|ref|XP_007315230.1|; hypothetical protein [Serpula lacrymans]}	{NA}	{NA}	{NA}	{GO:0055114; oxidation-reduction process; biological_process GO:0006520; cellular amino acid metabolic process; biological_process GO:0016491; oxidoreductase activity; molecular_function}	{NA}	{NA}	{NA}	{NA}
SE.1A0483	{Contig11:74167:76281:-}	{NA}	{NA}	{NA}	{NA}	{NA}	{NA}	{NA}	{NA}	{NA}
SE.1A0484	{Contig11:590113:595837:-}	{gi|336373141|gb|EGO01479.1|; hypothetical protein [Serpula lacrymans var. lacrymans S7.3, SERLA73DRAFT_70663]}	{lbc:LACBIDRAFT_294897; K15165 SSN2, MED13 mediator of RNA polymerase II transcription subunit 13, fungi type -- --}	{NA}	{NA}	{GO:0006357; regulation of transcription from RNA polymerase II promoter; biological_process GO:0003677; DNA binding; molecular_function GO:0006355; regulation of transcription, DNA-dependent; biological_process GO:0016592; mediator complex; cellular_component GO:0001104; RNA polymerase II transcription cofactor activity; molecular_function}	{NA}	{NA}	{NA}	{NA}
SE.1A0485	{Contig11:596139:596794:+}	{gi|568453106|ref|XP_006460159.1|; hypothetical protein [Agaricus bisporus var. bisporus H97, AGABI2DRAFT_67575]}	{cci:CC1G_00467; K15151 MED10, NUT2 mediator of RNA polymerase II transcription subunit 10 -- --}	{NA}	{NA}	{GO:0006357; regulation of transcription from RNA polymerase II promoter; biological_process GO:0016592; mediator complex; cellular_component GO:0001104; RNA polymerase II transcription cofactor activity; molecular_function}	{NA}	{NA}	{NA}	{NA}
SE.1A0486	{Contig11:597274:602632:-}	{gi|597921788|ref|XP_007315238.1|; hypothetical protein [Serpula lacrymans var. lacrymans S7.9, SERLADRAFT_446372]}	{lbc:LACBIDRAFT_252209; K03018 RPC1, POLR3A DNA-directed RNA polymerase III subunit RPC1 2.7.7.6 Metabolism; Nucleotide metabolism; Purine metabolism [PATH:ko00230]Metabolism; Nucleotide metabolism; Pyrimidine metabolism [PATH:ko00240]Genetic Information Processing; Transcription; RNA polymerase [PATH:ko03020]Organismal Systems; Immune system; Cytosolic DNA-sensing pathway [PATH:ko04623]Human Dis…	{SPBC651.08c; KOG0261 RNA polymerase III, large subunit K Transcription ;}	{NA}	{GO:0006351; transcription, DNA-dependent; biological_process GO:0003677; DNA binding; molecular_function GO:0003899; DNA-directed RNA polymerase activity; molecular_function}	{NA}	{NA}	{NA}	{NA}
SE.1A0487	{Contig11:602781:603901:+}	{gi|597921790|ref|XP_007315239.1|; hypothetical protein [Serpula lacrymans]}	{lbc:LACBIDRAFT_191251; K02730 PSMA6 20S proteasome subunit alpha 1 3.4.25.1 Genetic Information Processing; Folding, sorting and degradation; Proteasome [PATH:ko03050]}	{Hs14749945; KOG0182 20S proteasome, regulatory subunit alpha type PSMA6/SCL1 O Posttranslational modification, protein turnover, chaperones ;}	{NA}	{GO:0009288; bacterial-type flagellum; cellular_component GO:0051603; proteolysis involved in cellular protein catabolic process; biological_process GO:0004298; threonine-type endopeptidase activity; molecular_function GO:0006511; ubiquitin-dependent protein catabolic process; biological_process GO:0005198; NA GO:0001539; ciliary or flagellar motility; biological_process GO:0019773; proteasome co…	{NA}	{NA}	{NA}	{NA}
SE.1A0488	{Contig11:606163:607063:-}	{gi|238587722|ref|XP_002391517.1|; hypothetical protein [Moniliophthora perniciosa FA553, MPER_09041]}	{NA}	{NA}	{NA}	{NA}	{NA}	{NA}	{YES}	{NA}
SE.1A0489	{Contig11:608240:609522:-}	{gi|119483758|ref|XP_001261782.1|; aldo-keto reductase (YakC), putative [Neosartorya fischeri NRRL 181]}	{afm:AFUA_8G01560; K00100 E1.1.1.- -- -- Metabolism; Carbohydrate metabolism; Fructose and mannose metabolism [PATH:ko00051]Metabolism; Xenobiotics biodegradation and metabolism; Bisphenol degradation [PATH:ko00363]Metabolism; Lipid metabolism; Linoleic acid metabolism [PATH:ko00591]Metabolism; Xenobiotics biodegradation and metabolism; Chloroalkane and chloroalkene degradation [PATH:ko00625]Meta…	{NA}	{NA}	{NA}	{NA}	{NA}	{NA}	{NA}
SE.1A0490	{Contig11:611493:613096:-}	{gi|597915367|ref|XP_007312028.1|; hypothetical protein [Serpula lacrymans var. lacrymans S7.9, SERLADRAFT_454436]}	{scm:SCHCODRAFT_75321; K01624 FBA, fbaA fructose-bisphosphate aldolase, class II 4.1.2.13 Metabolism; Carbohydrate metabolism; Glycolysis / Gluconeogenesis [PATH:ko00010]Metabolism; Carbohydrate metabolism; Pentose phosphate pathway [PATH:ko00030]Metabolism; Carbohydrate metabolism; Fructose and mannose metabolism [PATH:ko00051]Metabolism; Energy metabolism; Methane metabolism [PATH:ko00680]Metab…	{SPBC19C2.07; KOG4153 Fructose 1,6-bisphosphate aldolase G Carbohydrate transport and metabolism ;}	{NA}	{GO:0016832; aldehyde-lyase activity; molecular_function GO:0005975; carbohydrate metabolic process; biological_process GO:0008270; zinc ion binding; molecular_function}	{NA}	{NA}	{NA}	{NA}
SE.1A0491	{Contig11:618108:623843:-}	{gi|630204310|ref|XP_007852857.1|; glycosyltransferase family 39 protein [Moniliophthora roreri MCA 2997]}	{lbc:LACBIDRAFT_252233; K00728 POMT dolichyl-phosphate-mannose-protein mannosyltransferase 2.4.1.109 Metabolism; Glycan biosynthesis and metabolism; Other types of O-glycan biosynthesis [PATH:ko00514]}	{YDL095w; KOG3359 Dolichyl-phosphate-mannose:protein O-mannosyl transferase O Posttranslational modification, protein turnover, chaperones ;}	{NA}	{GO:0006493; protein O-linked glycosylation; biological_process GO:0000030; mannosyltransferase activity; molecular_function GO:0044267; cellular protein metabolic process; biological_process GO:0016020; membrane; cellular_component GO:0005524; ATP binding; molecular_function}	{NA}	{NA}	{NA}	{CCA73422.1_GT39; {PIIN_07376;--;Piriformospora indica (Pirin1);--} Dol-P-Man: protein &alpha;-mannosyltransferase (EC 2.4.1.109) These enzymes use dolichol-P-mannose (b-linked) as the sugar donor.}
SE.1A0492	{Contig11:630763:632246:-}	{gi|648160650|gb|KDR74365.1|; hypothetical protein [Galerina marginata CBS 339.88, GALMADRAFT_250237]}	{scm:SCHCODRAFT_83632; K05692 ACTB_G1 actin beta/gamma 1 -- Environmental Information Processing; Signal transduction; Rap1 signaling pathway [PATH:ko04015]Cellular Processes; Transport and catabolism; Phagosome [PATH:ko04145]Environmental Information Processing; Signal transduction; Hippo signaling pathway [PATH:ko04390]Environmental Information Processing; Signal transduction; Hippo signaling p…	{CE13148A; KOG0676 Actin and related proteins Z Cytoskeleton ;}	{NA}	{GO:0000902; cell morphogenesis; biological_process}	{NA}	{NA}	{NA}	{NA}
SE.1A0493	{Contig11:632943:633658:+}	{NA}	{NA}	{NA}	{NA}	{NA}	{NA}	{NA}	{NA}	{NA}
SE.1A0494	{Contig11:79238:80509:+}	{gi|238576278|ref|XP_002387979.1|; hypothetical protein [Moniliophthora perniciosa FA553, MPER_13063]}	{NA}	{NA}	{NA}	{GO:0018822; nitrile hydratase activity; molecular_function GO:0015074; DNA integration; biological_process}	{NA}	{NA}	{NA}	{NA}
SE.1A0495	{Contig11:634030:635680:-}	{gi|568453816|ref|XP_006460394.1|; hypothetical protein [Agaricus bisporus var. burnettii JB137-S8, AGABI1DRAFT_112248]}	{scm:SCHCODRAFT_83632; K05692 ACTB_G1 actin beta/gamma 1 -- Environmental Information Processing; Signal transduction; Rap1 signaling pathway [PATH:ko04015]Cellular Processes; Transport and catabolism; Phagosome [PATH:ko04145]Environmental Information Processing; Signal transduction; Hippo signaling pathway [PATH:ko04390]Environmental Information Processing; Signal transduction; Hippo signaling p…	{SPBC32H8.12c; KOG0676 Actin and related proteins Z Cytoskeleton ;}	{NA}	{GO:0008168; methyltransferase activity; molecular_function}	{NA}	{NA}	{NA}	{NA}
SE.1A0496	{Contig11:638405:639647:+}	{gi|630209306|ref|XP_007854486.1|; multiubiquitin chain binding protein mbp1 [Moniliophthora roreri MCA 2997]}	{scm:SCHCODRAFT_74390; K03029 PSMD4, RPN10 26S proteasome regulatory subunit N10 -- Genetic Information Processing; Folding, sorting and degradation; Proteasome [PATH:ko03050]Human Diseases; Infectious diseases; Epstein-Barr virus infection [PATH:ko05169]}	{At4g38630; KOG2884 26S proteasome regulatory complex, subunit RPN10/PSMD4 O Posttranslational modification, protein turnover, chaperones ;}	{NA}	{GO:0019050; suppression by virus of host apoptosis; biological_process GO:0005681; spliceosomal complex; cellular_component GO:0000398; nuclear mRNA splicing, via spliceosome; biological_process}	{NA}	{NA}	{NA}	{NA}
SE.1A0497	{Contig11:640434:643122:-}	{gi|599120543|ref|XP_007387537.1|; glycoside hydrolase family 79 protein [Punctularia strigosozonata HHB-11173 SS5]}	{NA}	{NA}	{NA}	{GO:0004842; ubiquitin-protein ligase activity; molecular_function GO:0072519; parasitism; biological_process}	{NA}	{NA}	{NA}	{ADV25490.1_GH79; {CGB_M1310C;--;Cryptococcus bacillisporus WM276;--} &beta;-glucuronidase (EC 3.2.1.31); hyaluronoglucuronidase (EC 3.2.1.36); heparanase (EC 3.2.1.166); baicalin &beta;-glucuronidase (EC 3.2.1.167); &beta;-4-O-methyl-glucuronidase (EC 3.2.1.-) NA}
SE.1A0498	{Contig11:643649:644718:-}	{gi|618808839|ref|XP_007307115.1|; hypothetical protein [Stereum hirsutum FP-91666 SS1, STEHIDRAFT_133082]}	{NA}	{SPAC3H8.10; KOG1471 Phosphatidylinositol transfer protein SEC14 and related proteins I Lipid transport and metabolism ;}	{NA}	{NA}	{NA}	{NA}	{NA}	{NA}
SE.1A0499	{Contig11:646199:647271:-}	{gi|597915321|ref|XP_007312005.1|; hypothetical protein [Serpula lacrymans]}	{lbc:LACBIDRAFT_252281; K14568 EMG1, NEP1 essential for mitotic growth 1 -- Genetic Information Processing; Translation; Ribosome biogenesis in eukaryotes [PATH:ko03008]}	{SPAC18G6.07c; KOG3073 Protein required for 18S rRNA maturation and 40S ribosome biogenesis J Translation, ribosomal structure and biogenesis ;}	{NA}	{GO:0008168; methyltransferase activity; molecular_function}	{NA}	{NA}	{NA}	{NA}
SE.1A0500	{Contig11:648000:648461:-}	{NA}	{NA}	{NA}	{NA}	{NA}	{NA}	{NA}	{NA}	{NA}
SE.1A0501	{Contig11:651055:652807:+}	{gi|597931368|ref|XP_007320028.1|; hypothetical protein [Serpula lacrymans]}	{NA}	{NA}	{NA}	{GO:0048280; vesicle fusion with Golgi apparatus; biological_process GO:0000139; Golgi membrane; cellular_component GO:0006886; intracellular protein transport; biological_process GO:0005737; cytoplasm; cellular_component}	{NA}	{NA}	{NA}	{NA}
SE.1A0502	{Contig11:654697:655553:-}	{gi|646307709|gb|KDQ28853.1|; hypothetical protein PLEOSDRAFT_1111972, partial [Pleurotus ostreatus PC15]}	{cci:CC1G_08218; K07152 K07152 -- -- --}	{YBR037c; KOG2792 Putative cytochrome C oxidase assembly protein C Energy production and conversion ;}	{NA}	{GO:0055114; oxidation-reduction process; biological_process GO:0016491; oxidoreductase activity; molecular_function GO:0016209; NA}	{NA}	{NA}	{NA}	{NA}
SE.1A0503	{Contig11:657627:665325:+}	{gi|646401019|gb|KDQ65098.1|; hypothetical protein [Jaapia argillacea MUCL 33604, JAAARDRAFT_64882]}	{cci:CC1G_09941; K15083 RAD16 DNA repair protein RAD16 -- --}	{SPCC330.01c; KOG1002 Nucleotide excision repair protein RAD16 L Replication, recombination and repair ;}	{NA}	{GO:0008152; NA GO:0003676; nucleic acid binding; molecular_function GO:0020037; heme binding; molecular_function GO:0005524; ATP binding; molecular_function GO:0050660; flavin adenine dinucleotide binding; molecular_function GO:0005680; anaphase-promoting complex; cellular_component GO:0008026; ATP-dependent helicase activity; molecular_function GO:0004842; ubiquitin-protein ligase activity; mol…	{NA}	{NA}	{NA}	{NA}
SE.1A0504	{Contig11:666153:666652:+}	{gi|599102817|ref|XP_007381710.1|; cytidine deaminase-like protein [Punctularia strigosozonata HHB-11173 SS5]}	{dre:100034610; K01500 E3.5.4.- -- -- Metabolism; Xenobiotics biodegradation and metabolism; Atrazine degradation [PATH:ko00791]}	{Hs18562361; KOG1018 Cytosine deaminase FCY1 and related enzymes F Nucleotide transport and metabolism ;}	{NA}	{GO:0016787; hydrolase activity; molecular_function GO:0008270; zinc ion binding; molecular_function}	{NA}	{NA}	{NA}	{NA}
SE.1A0505	{Contig11:82267:82607:-}	{NA}	{NA}	{NA}	{NA}	{NA}	{NA}	{NA}	{NA}	{NA}
SE.1A0506	{Contig11:667305:670673:-}	{gi|597933220|ref|XP_007320954.1|; hypothetical protein [Serpula lacrymans]}	{lbc:LACBIDRAFT_303722; K01322 E3.4.21.26, PREP prolyl oligopeptidase 3.4.21.26 --}	{Hs20149545; KOG2237 Predicted serine protease O Posttranslational modification, protein turnover, chaperones ;}	{NA}	{GO:0006508; proteolysis; biological_process GO:0016787; hydrolase activity; molecular_function GO:0004252; serine-type endopeptidase activity; molecular_function GO:0008152; NA GO:0008236; serine-type peptidase activity; molecular_function GO:0070008; serine-type exopeptidase activity; molecular_function}	{NA}	{NA}	{NA}	{NA}
SE.1A0507	{Contig11:674995:675924:+}	{gi|646307684|gb|KDQ28828.1|; hypothetical protein [Pleurotus ostreatus PC15, PLEOSDRAFT_1039483]}	{lbc:LACBIDRAFT_237493; K15115 --}	{NA}	{NA}	{NA}	{NA}	{NA}	{NA}	{NA}
SE.1A0508	{Contig11:677498:680539:-}	{NA}	{NA}	{NA}	{NA}	{NA}	{NA}	{NA}	{NA}	{NA}
SE.1A0509	{Contig11:680757:684435:+}	{gi|170106131|ref|XP_001884277.1|; predicted protein [Laccaria bicolor S238N-H82]}	{lbc:LACBIDRAFT_303728; K12882 NCBP1, CBP80 nuclear cap-binding protein subunit 1 -- Genetic Information Processing; Translation; RNA transport [PATH:ko03013]Genetic Information Processing; Translation; mRNA surveillance pathway [PATH:ko03015]Genetic Information Processing; Transcription; Spliceosome [PATH:ko03040]}	{NA}	{NA}	{GO:0016070; RNA metabolic process; biological_process}	{NA}	{NA}	{NA}	{NA}
SE.1A0510	{Contig11:685247:687989:+}	{NA}	{NA}	{NA}	{NA}	{GO:0006260; DNA replication; biological_process GO:0005524; ATP binding; molecular_function GO:0005515; protein binding; molecular_function GO:0005663; DNA replication factor C complex; cellular_component GO:0003689; DNA clamp loader activity; molecular_function}	{NA}	{NA}	{NA}	{NA}
SE.1A0511	{Contig11:688328:689451:-}	{gi|646396358|gb|KDQ60610.1|; hypothetical protein [Jaapia argillacea MUCL 33604, JAAARDRAFT_31569]}	{NA}	{NA}	{NA}	{GO:0009058; biosynthetic process; biological_process GO:0016788; hydrolase activity, acting on ester bonds; molecular_function GO:0008152; NA GO:0006886; intracellular protein transport; biological_process GO:0006505; GPI anchor metabolic process; biological_process GO:0016787; hydrolase activity; molecular_function}	{NA}	{NA}	{NA}	{NA}
SE.1A0512	{Contig11:693460:701209:-}	{gi|336373136|gb|EGO01474.1|; hypothetical protein [Serpula lacrymans var. lacrymans S7.3, SERLA73DRAFT_158777]}	{ppl:POSPLDRAFT_134953; K03243 EIF5B translation initiation factor 5B -- Genetic Information Processing; Translation; RNA transport [PATH:ko03013]}	{SPAC56F8.03; KOG1144 Translation initiation factor 5B (eIF-5B) J Translation, ribosomal structure and biogenesis ;}	{NA}	{GO:0003333; amino acid transmembrane transport; biological_process GO:0007264; small GTPase mediated signal transduction; biological_process GO:0006810; transport; biological_process GO:0003924; GTPase activity; molecular_function GO:0000166; nucleotide binding; molecular_function GO:0016020; membrane; cellular_component GO:0005525; GTP binding; molecular_function GO:0005622; intracellular; cell…	{NA}	{NA}	{NA}	{NA}
SE.1A0513	{Contig11:705328:707234:+}	{gi|170100769|ref|XP_001881602.1|; cyclopropane-fatty-acyl-phospholipid synthase [Laccaria bicolor S238N-H82]}	{lbc:LACBIDRAFT_250402; K00574 E2.1.1.79, cfa cyclopropane-fatty-acyl-phospholipid synthase 2.1.1.79 --}	{NA}	{NA}	{GO:0008168; methyltransferase activity; molecular_function GO:0008152; NA GO:0008610; lipid biosynthetic process; biological_process GO:0018024; histone-lysine N-methyltransferase activity; molecular_function}	{NA}	{NA}	{NA}	{NA}
SE.1A0514	{Contig11:714637:715453:-}	{gi|648160801|gb|KDR74516.1|; hypothetical protein [Galerina marginata CBS 339.88, GALMADRAFT_70928]}	{lbc:LACBIDRAFT_191260; K14560 IMP3 U3 small nucleolar ribonucleoprotein protein IMP3 -- Genetic Information Processing; Translation; Ribosome biogenesis in eukaryotes [PATH:ko03008]}	{YHR148w; KOG4655 U3 small nucleolar ribonucleoprotein (snoRNP) component A RNA processing and modification ;}	{NA}	{GO:0019843; rRNA binding; molecular_function GO:0005622; intracellular; cellular_component GO:0003723; RNA binding; molecular_function}	{NA}	{NA}	{NA}	{NA}
SE.1A0515	{Contig11:717364:718964:+}	{gi|170106117|ref|XP_001884270.1|; predicted protein [Laccaria bicolor S238N-H82]}	{NA}	{NA}	{NA}	{GO:0005672; transcription factor TFIIA complex; cellular_component GO:0006367; transcription initiation from RNA polymerase II promoter; biological_process}	{NA}	{NA}	{NA}	{NA}
SE.1A0516	{Contig11:87700:88858:+}	{NA}	{NA}	{NA}	{NA}	{NA}	{NA}	{NA}	{NA}	{NA}
SE.1A0517	{Contig11:719357:722662:-}	{gi|646401013|gb|KDQ65092.1|; hypothetical protein [Jaapia argillacea MUCL 33604, JAAARDRAFT_75448]}	{NA}	{NA}	{NA}	{GO:0006351; transcription, DNA-dependent; biological_process GO:0005634; nucleus; cellular_component GO:0003677; DNA binding; molecular_function}	{NA}	{NA}	{NA}	{NA}
SE.1A0518	{Contig11:722975:724108:+}	{gi|648160804|gb|KDR74519.1|; hypothetical protein [Galerina marginata CBS 339.88, GALMADRAFT_227586]}	{NA}	{NA}	{NA}	{NA}	{PHI:1470; GzHMG002 FGSG_00385 5518 Fusarium graminearum reduced virulence}	{NA}	{NA}	{NA}
SE.1A0519	{Contig11:724663:725429:+}	{gi|630188049|ref|XP_007847594.1|; hypothetical protein [Moniliophthora roreri MCA 2997, Moror_8859]}	{NA}	{NA}	{NA}	{NA}	{NA}	{NA}	{NA}	{NA}
SE.1A0520	{Contig11:727773:728875:+}	{NA}	{NA}	{NA}	{NA}	{NA}	{NA}	{NA}	{NA}	{NA}
SE.1A0521	{Contig11:730564:732297:+}	{gi|170117559|ref|XP_001889966.1|; predicted protein [Laccaria bicolor S238N-H82]}	{NA}	{NA}	{NA}	{NA}	{NA}	{NA}	{YES}	{NA}
SE.1A0522	{Contig11:736849:738534:+}	{gi|646307654|gb|KDQ28798.1|; hypothetical protein [Pleurotus ostreatus PC15, PLEOSDRAFT_1102839]}	{cci:CC1G_00014; K00257 E1.3.99.- -- -- Metabolism; Metabolism of terpenoids and polyketides; Geraniol degradation [PATH:ko00281]}	{Hs4501859; KOG0139 Short-chain acyl-CoA dehydrogenase I Lipid transport and metabolism ;}	{NA}	{GO:0016627; oxidoreductase activity, acting on the CH-CH group of donors; molecular_function GO:0055114; oxidation-reduction process; biological_process GO:0050660; flavin adenine dinucleotide binding; molecular_function GO:0003995; acyl-CoA dehydrogenase activity; molecular_function GO:0016491; oxidoreductase activity; molecular_function GO:0008152; NA}	{NA}	{NA}	{NA}	{NA}
SE.1A0523	{Contig11:740853:743883:-}	{gi|648160794|gb|KDR74509.1|; hypothetical protein [Galerina marginata CBS 339.88, GALMADRAFT_250502]}	{NA}	{NA}	{NA}	{GO:0006629; lipid metabolic process; biological_process GO:0004806; triglyceride lipase activity; molecular_function}	{NA}	{NA}	{NA}	{NA}
SE.1A0524	{Contig11:743957:746180:+}	{gi|628835227|ref|XP_007767917.1|; peptidase M24 [Coniophora puteana RWD-64-598 SS2]}	{lbc:LACBIDRAFT_303704; K01262 pepP Xaa-Pro aminopeptidase 3.4.11.9 --}	{NA}	{NA}	{GO:0003723; RNA binding; molecular_function GO:0004177; aminopeptidase activity; molecular_function GO:0030145; manganese ion binding; molecular_function GO:0006109; regulation of carbohydrate metabolic process; biological_process GO:0006402; mRNA catabolic process; biological_process}	{NA}	{NA}	{NA}	{NA}
SE.1A0525	{Contig11:749867:752232:+}	{gi|646401037|gb|KDQ65116.1|; hypothetical protein [Jaapia argillacea MUCL 33604, JAAARDRAFT_28777]}	{NA}	{NA}	{NA}	{GO:0016787; hydrolase activity; molecular_function}	{NA}	{NA}	{NA}	{NA}
SE.1A0526	{Contig11:752622:754487:-}	{gi|403419678|emb|CCM06378.1|; predicted protein [Fibroporia radiculosa]}	{NA}	{NA}	{NA}	{GO:0003883; CTP synthase activity; molecular_function GO:0006221; pyrimidine nucleotide biosynthetic process; biological_process}	{NA}	{NA}	{NA}	{NA}
SE.1A0527	{Contig11:8502:9949:+}	{NA}	{NA}	{NA}	{NA}	{NA}	{NA}	{NA}	{NA}	{NA}
SE.1A0528	{Contig11:90691:92454:-}	{gi|170086876|ref|XP_001874661.1|; predicted protein [Laccaria bicolor S238N-H82]}	{lbc:LACBIDRAFT_305554; K08793 STK32, YANK serine/threonine kinase 32 2.7.11.1 --}	{NA}	{NA}	{GO:0016020; membrane; cellular_component GO:0009103; lipopolysaccharide biosynthetic process; biological_process GO:0004672; protein kinase activity; molecular_function GO:0005524; ATP binding; molecular_function GO:0016773; phosphotransferase activity, alcohol group as acceptor; molecular_function GO:0006468; protein phosphorylation; biological_process}	{PHI:1242; FGSG_08631 FGSG_08631 5518 Fusarium graminearum unaffected pathogenicity}	{NA}	{NA}	{NA}
SE.1A0529	{Contig11:754773:756608:+}	{gi|599122718|ref|XP_007388527.1|; RNA-binding domain-containing protein [Punctularia strigosozonata HHB-11173 SS5]}	{dha:DEHA2A13134g; K11294 NCL, NSR1 nucleolin -- Human Diseases; Infectious diseases; Pathogenic Escherichia coli infection [PATH:ko05130]}	{NA}	{NA}	{GO:0003676; nucleic acid binding; molecular_function}	{NA}	{NA}	{NA}	{NA}
SE.1A0530	{Contig11:756927:759082:-}	{gi|170091112|ref|XP_001876778.1|; predicted protein [Laccaria bicolor S238N-H82]}	{NA}	{NA}	{NA}	{NA}	{NA}	{NA}	{NA}	{NA}
SE.1A0531	{Contig11:759682:760963:+}	{NA}	{NA}	{NA}	{NA}	{NA}	{NA}	{NA}	{NA}	{NA}
SE.1A0532	{Contig11:762244:763177:+}	{NA}	{NA}	{NA}	{NA}	{NA}	{NA}	{NA}	{NA}	{NA}
SE.1A0533	{Contig11:765969:766362:+}	{NA}	{NA}	{NA}	{NA}	{NA}	{NA}	{NA}	{NA}	{NA}
SE.1A0534	{Contig11:768955:770259:+}	{NA}	{NA}	{NA}	{NA}	{NA}	{NA}	{NA}	{NA}	{NA}
SE.1A0535	{Contig11:770467:772791:-}	{NA}	{NA}	{NA}	{NA}	{NA}	{NA}	{NA}	{NA}	{NA}
SE.1A0536	{Contig11:772922:774468:+}	{NA}	{NA}	{NA}	{NA}	{NA}	{NA}	{NA}	{NA}	{NA}
SE.1A0537	{Contig11:775542:777488:-}	{gi|646301349|gb|KDQ22500.1|; hypothetical protein [Pleurotus ostreatus PC15, PLEOSDRAFT_1079819]}	{NA}	{NA}	{NA}	{GO:0003676; nucleic acid binding; molecular_function}	{NA}	{NA}	{NA}	{NA}
SE.1A0538	{Contig11:778072:779629:-}	{gi|597915383|ref|XP_007312036.1|; hypothetical protein [Serpula lacrymans var. lacrymans S7.9, SERLADRAFT_344579]}	{scm:SCHCODRAFT_71298; K15161 CCNC, SSN8 cyclin C -- --}	{NA}	{NA}	{GO:0017025; TBP-class protein binding; molecular_function GO:0005634; nucleus; cellular_component}	{NA}	{NA}	{NA}	{NA}
SE.1A0539	{Contig11:92833:99777:+}	{gi|646305728|gb|KDQ26874.1|; hypothetical protein [Pleurotus ostreatus PC15, PLEOSDRAFT_159210]}	{gga:422099; K05667 ABCC3 ATP-binding cassette, subfamily C (CFTR/MRP), member 3 -- Environmental Information Processing; Membrane transport; ABC transporters [PATH:ko02010]Organismal Systems; Digestive system; Bile secretion [PATH:ko04976]}	{YDR135c; KOG0054 Multidrug resistance-associated protein/mitoxantrone resistance protein, ABC superfamily Q Secondary metabolites biosynthesis, transport and catabolism ;}	{gnl|TC-DB|D2WF19; 3.A.1.208.32 ATP-binding cassette transporter 1 OS=Rhizophagus irregularis GN=ABC1 PE=2 SV=1}	{GO:0003723; RNA binding; molecular_function GO:0016021; integral to membrane; cellular_component GO:0016301; kinase activity; molecular_function GO:0003724; RNA helicase activity; molecular_function GO:0005525; GTP binding; molecular_function GO:0005515; protein binding; molecular_function GO:0005622; intracellular; cellular_component GO:0098519; NA GO:0055085; transmembrane transport; biologica…	{NA}	{NA}	{NA}	{NA}
SE.1A0540	{Contig11:779848:781134:+}	{gi|646307565|gb|KDQ28709.1|; hypothetical protein [Pleurotus ostreatus PC15, PLEOSDRAFT_1088858]}	{lbc:LACBIDRAFT_185536; K00026 MDH2 malate dehydrogenase 1.1.1.37 Metabolism; Carbohydrate metabolism; Citrate cycle (TCA cycle) [PATH:ko00020]Metabolism; Amino acid metabolism; Cysteine and methionine metabolism [PATH:ko00270]Metabolism; Carbohydrate metabolism; Pyruvate metabolism [PATH:ko00620]Metabolism; Carbohydrate metabolism; Glyoxylate and dicarboxylate metabolism [PATH:ko00630]Metabolism…	{YKL085w; KOG1494 NAD-dependent malate dehydrogenase C Energy production and conversion ;}	{NA}	{GO:0004553; hydrolase activity, hydrolyzing O-glycosyl compounds; molecular_function GO:0003854; 3-beta-hydroxy-delta5-steroid dehydrogenase activity; molecular_function GO:0016616; oxidoreductase activity, acting on the CH-OH group of donors, NAD or NADP as acceptor; molecular_function GO:0055114; oxidation-reduction process; biological_process GO:0016491; oxidoreductase activity; molecular_fun…	{PHI:2959; mdh ACR67684 67780 Edwardsiella ictaluri reduced virulence}	{NA}	{NA}	{NA}
SE.1A0541	{Contig11:782335:790104:+}	{gi|597915375|ref|XP_007312032.1|; hypothetical protein [Serpula lacrymans var. lacrymans S7.9, SERLADRAFT_444262]}	{lbc:LACBIDRAFT_297053; K14861 URB1 nucleolar pre-ribosomal-associated protein 1 -- --}	{NA}	{NA}	{GO:0006355; regulation of transcription, DNA-dependent; biological_process GO:0000123; histone acetyltransferase complex; cellular_component GO:0004402; histone acetyltransferase activity; molecular_function GO:0016573; histone acetylation; biological_process GO:0005634; nucleus; cellular_component GO:0003713; transcription coactivator activity; molecular_function}	{NA}	{NA}	{NA}	{NA}
SE.1A0542	{Contig11:791493:792883:-}	{gi|599110277|ref|XP_007384167.1|; glutathione S-transferase [Punctularia strigosozonata HHB-11173 SS5]}	{cci:CC1G_11081; K07393 ECM4 putative glutathione S-transferase -- --}	{SPCC1281.07c; KOG2903 Predicted glutathione S-transferase O Posttranslational modification, protein turnover, chaperones ;}	{NA}	{GO:0005515; protein binding; molecular_function}	{NA}	{NA}	{NA}	{NA}
SE.1A0543	{Contig11:793962:796104:+}	{gi|646307534|gb|KDQ28678.1|; hypothetical protein PLEOSDRAFT_27773, partial [Pleurotus ostreatus PC15]}	{NA}	{NA}	{NA}	{NA}	{NA}	{NA}	{NA}	{NA}
SE.1A0544	{Contig11:796517:798808:-}	{gi|597979705|ref|XP_007363064.1|; cytochrome P450 [Dichomitus squalens LYAD-421 SS1]}	{NA}	{NA}	{NA}	{GO:0055114; oxidation-reduction process; biological_process GO:0005506; iron ion binding; molecular_function GO:0016705; oxidoreductase activity, acting on paired donors, with incorporation or reduction of molecular oxygen; molecular_function GO:0020037; heme binding; molecular_function}	{NA}	{estExt_fgenesh1_pg.C_50174; [Dichomitus squalens]}	{NA}	{NA}
SE.1A0545	{Contig11:800127:801312:-}	{gi|597940889|ref|XP_007324788.1|; hypothetical protein [Serpula lacrymans]}	{lbc:LACBIDRAFT_160541; K06125 COQ2 4-hydroxybenzoate hexaprenyltransferase 2.5.1.- Metabolism; Metabolism of cofactors and vitamins; Ubiquinone and other terpenoid-quinone biosynthesis [PATH:ko00130]}	{Hs7661550; KOG1381 Para-hydroxybenzoate-polyprenyl transferase H Coenzyme transport and metabolism ;}	{NA}	{GO:0004659; prenyltransferase activity; molecular_function GO:0016021; integral to membrane; cellular_component}	{NA}	{NA}	{NA}	{NA}
SE.1A0546	{Contig11:803440:805598:+}	{gi|595784602|ref|XP_007270844.1|; cytochrome P450 monooxygenase [Fomitiporia mediterranea MF3/22]}	{NA}	{NA}	{NA}	{GO:0020037; heme binding; molecular_function GO:0016705; oxidoreductase activity, acting on paired donors, with incorporation or reduction of molecular oxygen; molecular_function GO:0055114; oxidation-reduction process; biological_process GO:0005506; iron ion binding; molecular_function}	{NA}	{estExt_Genemark.C_030681; [Heterobasidion annosum]}	{NA}	{NA}
SE.1A0547	{Contig11:806137:808307:+}	{gi|648157336|gb|KDR71098.1|; hypothetical protein [Galerina marginata CBS 339.88, GALMADRAFT_254282]}	{NA}	{NA}	{NA}	{GO:0020037; heme binding; molecular_function GO:0016705; oxidoreductase activity, acting on paired donors, with incorporation or reduction of molecular oxygen; molecular_function GO:0055114; oxidation-reduction process; biological_process GO:0005506; iron ion binding; molecular_function}	{NA}	{estExt_fgenesh1_kg.C_21032; [Pleurotus ostreatus PC9]}	{NA}	{NA}
SE.1A0548	{Contig11:808695:811068:+}	{gi|646401100|gb|KDQ65179.1|; hypothetical protein [Jaapia argillacea MUCL 33604, JAAARDRAFT_168116]}	{NA}	{NA}	{NA}	{GO:0008081; phosphoric diester hydrolase activity; molecular_function GO:0046872; metal ion binding; molecular_function}	{NA}	{NA}	{NA}	{NA}
SE.1A0549	{Contig11:811343:813312:-}	{gi|48473839|emb|CAE84137.1|; phosphoribosylaminoimidazole carboxylase [Hebeloma cylindrosporum]}	{ppl:POSPLDRAFT_90700; K11808 ADE2 phosphoribosylaminoimidazole carboxylase 4.1.1.21 Metabolism; Nucleotide metabolism; Purine metabolism [PATH:ko00230]}	{SPCC1322.13; KOG2835 Phosphoribosylamidoimidazole-succinocarboxamide synthase F Nucleotide transport and metabolism ;}	{NA}	{GO:0016616; oxidoreductase activity, acting on the CH-OH group of donors, NAD or NADP as acceptor; molecular_function GO:0055114; oxidation-reduction process; biological_process GO:0006189; 'de novo' IMP biosynthetic process; biological_process GO:0048037; cofactor binding; molecular_function GO:0005524; ATP binding; molecular_function}	{PHI:501; ADE2 CAA99327 4932 Saccharomyces cerevisiae reduced virulence}	{NA}	{NA}	{NA}
SE.1A0550	{Contig11:99945:102505:+}	{gi|630177446|ref|XP_007844184.1|; calcium channel [Moniliophthora roreri MCA 2997]}	{NA}	{NA}	{NA}	{GO:0055085; transmembrane transport; biological_process GO:0005509; calcium ion binding; molecular_function GO:0016020; membrane; cellular_component}	{NA}	{NA}	{NA}	{NA}
SE.1A0551	{Contig11:815184:816674:+}	{gi|648160568|gb|KDR74283.1|; hypothetical protein [Galerina marginata CBS 339.88, GALMADRAFT_211890]}	{cci:CC1G_11098; K01728 E4.2.2.2, pel pectate lyase 4.2.2.2 Metabolism; Carbohydrate metabolism; Pentose and glucuronate interconversions [PATH:ko00040]}	{NA}	{NA}	{NA}	{NA}	{NA}	{YES}	{ADV30324.1_PL1; {pectate lyase;--;Leucoagaricus gongylophorus;--} pectate lyase (EC 4.2.2.2); exo-pectate lyase (EC 4.2.2.9); pectin lyase (EC 4.2.2.10). NA}
SE.1A0552	{Contig11:816885:818294:+}	{gi|646398179|gb|KDQ62330.1|; hypothetical protein [Jaapia argillacea MUCL 33604, JAAARDRAFT_149140]}	{NA}	{NA}	{NA}	{GO:0009396; folic acid-containing compound biosynthetic process; biological_process GO:0003848; 2-amino-4-hydroxy-6-hydroxymethyldihydropteridine diphosphokinase activity; molecular_function}	{NA}	{NA}	{NA}	{NA}
SE.1A0553	{Contig11:819167:826352:-}	{gi|691790249|emb|CDO74006.1|; hypothetical protein [Trametes cinnabarina, BN946_scf185043.g55]}	{NA}	{NA}	{NA}	{GO:0015074; DNA integration; biological_process}	{NA}	{NA}	{NA}	{NA}
SE.1A0554	{Contig11:827883:830298:-}	{gi|630346759|ref|XP_007862680.1|; hypothetical protein [Gloeophyllum trabeum ATCC 11539, GLOTRDRAFT_136561]}	{NA}	{NA}	{NA}	{GO:0043752; adenosylcobinamide kinase activity; molecular_function GO:0003677; DNA binding; molecular_function GO:0016021; integral to membrane; cellular_component GO:0009236; cobalamin biosynthetic process; biological_process GO:0051188; cofactor biosynthetic process; biological_process GO:0051301; cell division; biological_process GO:0000166; nucleotide binding; molecular_function GO:0007059; …	{NA}	{fgenesh3_pg.18__87; [Postia placenta]}	{NA}	{NA}
SE.1A0555	{Contig11:831889:834252:-}	{gi|597921632|ref|XP_007315160.1|; hypothetical protein [Serpula lacrymans]}	{cci:CC1G_11088; K14408 CSTF3, RNA14 cleavage stimulation factor subunit 3 -- Genetic Information Processing; Translation; mRNA surveillance pathway [PATH:ko03015]}	{NA}	{NA}	{GO:0044237; cellular metabolic process; biological_process GO:0006397; mRNA processing; biological_process GO:0003824; NA GO:0005634; nucleus; cellular_component GO:0005515; protein binding; molecular_function}	{NA}	{NA}	{NA}	{NA}
SE.1A0556	{Contig11:837296:839014:+}	{gi|170117559|ref|XP_001889966.1|; predicted protein [Laccaria bicolor S238N-H82]}	{NA}	{NA}	{NA}	{NA}	{NA}	{NA}	{NA}	{NA}
SE.1A0557	{Contig11:841254:845339:+}	{NA}	{NA}	{NA}	{NA}	{NA}	{NA}	{NA}	{NA}	{NA}
SE.1A0558	{Contig11:847400:850060:+}	{gi|170111603|ref|XP_001887005.1|; glycoside hydrolase family 85 protein [Laccaria bicolor S238N-H82]}	{lbc:LACBIDRAFT_309753; K01227 E3.2.1.96 mannosyl-glycoprotein endo-beta-N-acetylglucosaminidase 3.2.1.96 Metabolism; Glycan biosynthesis and metabolism; Other glycan degradation [PATH:ko00511]}	{NA}	{NA}	{GO:0005737; cytoplasm; cellular_component GO:0033925; mannosyl-glycoprotein endo-beta-N-acetylglucosaminidase activity; molecular_function}	{NA}	{NA}	{NA}	{NA}
SE.1A0559	{Contig11:850283:851469:-}	{gi|646307622|gb|KDQ28766.1|; hypothetical protein [Pleurotus ostreatus PC15, PLEOSDRAFT_1054742]}	{cci:CC1G_06631; K14411 MSI RNA-binding protein Musashi -- Genetic Information Processing; Translation; mRNA surveillance pathway [PATH:ko03015]}	{SPBC660.15; KOG4205 RNA-binding protein musashi/mRNA cleavage and polyadenylation factor I complex, subunit HRP1 A RNA processing and modification ;}	{NA}	{GO:0003676; nucleic acid binding; molecular_function}	{NA}	{NA}	{NA}	{NA}
SE.1A0560	{Contig11:851685:852129:-}	{gi|597921614|ref|XP_007315151.1|; hypothetical protein [Serpula lacrymans]}	{NA}	{NA}	{NA}	{NA}	{NA}	{NA}	{NA}	{NA}
SE.1A0561	{Contig11:103585:106466:+}	{gi|170086878|ref|XP_001874662.1|; predicted protein [Laccaria bicolor S238N-H82]}	{NA}	{NA}	{NA}	{GO:0005524; ATP binding; molecular_function GO:0006310; DNA recombination; biological_process GO:0006281; DNA repair; biological_process GO:0003910; DNA ligase (ATP) activity; molecular_function}	{NA}	{NA}	{NA}	{NA}
SE.1A0562	{Contig11:852200:853386:+}	{gi|527298992|gb|EPS99796.1|; hypothetical protein [Fomitopsis pinicola FP-58527 SS1, FOMPIDRAFT_50337]}	{scm:SCHCODRAFT_83636; K08681 pdxT, pdx2 glutamine amidotransferase 2.6.-.- Metabolism; Metabolism of cofactors and vitamins; Vitamin B6 metabolism [PATH:ko00750]}	{At5g60540; KOG3210 Imidazoleglycerol-phosphate synthase subunit H-like H Coenzyme transport and metabolism ;}	{NA}	{GO:0008236; serine-type peptidase activity; molecular_function GO:0003824; NA GO:0006508; proteolysis; biological_process GO:0009236; cobalamin biosynthetic process; biological_process}	{NA}	{NA}	{NA}	{NA}
SE.1A0563	{Contig11:853874:856499:-}	{gi|646394916|gb|KDQ59289.1|; hypothetical protein [Jaapia argillacea MUCL 33604, JAAARDRAFT_57211]}	{NA}	{NA}	{NA}	{GO:0008272; sulfate transport; biological_process GO:0016021; integral to membrane; cellular_component GO:0015116; sulfate transmembrane transporter activity; molecular_function}	{NA}	{NA}	{NA}	{NA}
SE.1A0564	{Contig11:858236:859433:+}	{gi|646394915|gb|KDQ59288.1|; hypothetical protein [Jaapia argillacea MUCL 33604, JAAARDRAFT_57233]}	{NA}	{NA}	{NA}	{GO:0016020; membrane; cellular_component GO:0006629; lipid metabolic process; biological_process GO:0003824; NA}	{NA}	{NA}	{NA}	{NA}
SE.1A0565	{Contig11:859966:862732:-}	{gi|648157262|gb|KDR71024.1|; hypothetical protein [Galerina marginata CBS 339.88, GALMADRAFT_127222]}	{NA}	{NA}	{NA}	{GO:0005515; protein binding; molecular_function}	{NA}	{NA}	{NA}	{NA}
SE.1A0566	{Contig11:865681:866831:+}	{gi|682394595|gb|KFY73500.1|; hypothetical protein [Pseudogymnoascus pannorum VKM F-103, V499_06416]}	{NA}	{NA}	{NA}	{GO:0005515; protein binding; molecular_function}	{NA}	{NA}	{NA}	{NA}
SE.1A0567	{Contig11:867181:868586:-}	{gi|597918625|ref|XP_007313657.1|; hypothetical protein [Serpula lacrymans]}	{ppl:POSPLDRAFT_97423; K00540 E1.-.-.- -- -- --}	{NA}	{NA}	{NA}	{NA}	{NA}	{NA}	{NA}
SE.1A0568	{Contig11:871252:871890:-}	{gi|595777336|ref|XP_007267211.1|; hypothetical protein [Fomitiporia mediterranea MF3/22, FOMMEDRAFT_156920]}	{NA}	{NA}	{NA}	{GO:0009424; bacterial-type flagellum hook; cellular_component}	{NA}	{NA}	{NA}	{NA}
SE.1A0569	{Contig11:872547:874990:-}	{gi|646307608|gb|KDQ28752.1|; hypothetical protein [Pleurotus ostreatus PC15, PLEOSDRAFT_175915]}	{bfu:BC1G_07149; K01288 KEX1 carboxypeptidase D 3.4.16.6 --}	{NA}	{NA}	{GO:0006508; proteolysis; biological_process GO:0004185; serine-type carboxypeptidase activity; molecular_function}	{NA}	{NA}	{YES}	{NA}
SE.1A0570	{Contig11:876327:878305:-}	{NA}	{NA}	{NA}	{NA}	{NA}	{NA}	{NA}	{NA}	{NA}
SE.1A0571	{Contig11:880582:881166:+}	{gi|170093295|ref|XP_001877869.1|; predicted protein [Laccaria bicolor S238N-H82]}	{lbc:LACBIDRAFT_178122; K14800 TSR2 pre-rRNA-processing protein TSR2 -- --}	{NA}	{NA}	{GO:0016020; membrane; cellular_component}	{NA}	{NA}	{NA}	{NA}
SE.1A0572	{Contig11:106548:108022:+}	{gi|597932822|ref|XP_007320755.1|; hypothetical protein [Serpula lacrymans]}	{cci:CC1G_14862; K07512 MECR, NRBF1 mitochondrial trans-2-enoyl-CoA reductase 1.3.1.38 Metabolism; Lipid metabolism; Fatty acid elongation [PATH:ko00062]Metabolism; Overview; Fatty acid metabolism [PATH:ko01212]}	{Hs17445743; KOG0025 Zn2+-binding dehydrogenase (nuclear receptor binding factor-1) KC Transcription ; Energy production and conversion ;}	{NA}	{GO:0008270; zinc ion binding; molecular_function GO:0055114; oxidation-reduction process; biological_process GO:0016491; oxidoreductase activity; molecular_function}	{NA}	{NA}	{NA}	{NA}
SE.1A0573	{Contig11:881508:885904:-}	{gi|170106323|ref|XP_001884373.1|; predicted protein [Laccaria bicolor S238N-H82]}	{NA}	{NA}	{NA}	{GO:0005515; protein binding; molecular_function GO:0007165; signal transduction; biological_process}	{NA}	{NA}	{NA}	{NA}
SE.1A0574	{Contig11:886426:888597:+}	{NA}	{NA}	{NA}	{NA}	{GO:0004499; flavin-containing monooxygenase activity; molecular_function GO:0055114; oxidation-reduction process; biological_process GO:0050661; NADP binding; molecular_function GO:0050660; flavin adenine dinucleotide binding; molecular_function GO:0016491; oxidoreductase activity; molecular_function}	{NA}	{NA}	{NA}	{NA}
SE.1A0575	{Contig11:894614:897560:-}	{gi|170113416|ref|XP_001887908.1|; predicted protein [Laccaria bicolor S238N-H82]}	{NA}	{NA}	{NA}	{NA}	{NA}	{NA}	{NA}	{NA}
SE.1A0576	{Contig11:898456:899483:+}	{gi|302677835|ref|XP_003028600.1|; hypothetical protein [Schizophyllum commune H4-8, SCHCODRAFT_69935]}	{NA}	{NA}	{NA}	{GO:0055114; oxidation-reduction process; biological_process GO:0016998; cell wall macromolecule catabolic process; biological_process GO:0008270; zinc ion binding; molecular_function GO:0016491; oxidoreductase activity; molecular_function}	{NA}	{NA}	{NA}	{NA}
SE.1A0577	{Contig11:899886:904382:-}	{NA}	{NA}	{NA}	{NA}	{GO:0030976; thiamine pyrophosphate binding; molecular_function GO:0007049; cell cycle; biological_process}	{NA}	{NA}	{NA}	{NA}
SE.1A0578	{Contig11:906745:908711:+}	{NA}	{NA}	{NA}	{NA}	{NA}	{NA}	{NA}	{NA}	{NA}
SE.1A0579	{Contig11:909522:912492:-}	{NA}	{NA}	{NA}	{NA}	{NA}	{NA}	{NA}	{NA}	{NA}
SE.1A0580	{Contig11:920890:925759:+}	{gi|648157275|gb|KDR71037.1|; hypothetical protein [Galerina marginata CBS 339.88, GALMADRAFT_75355]}	{NA}	{SPAC31G5.19; KOG0732 AAA+-type ATPase containing the bromodomain O Posttranslational modification, protein turnover, chaperones ;}	{NA}	{GO:0015979; photosynthesis; biological_process GO:0005524; ATP binding; molecular_function GO:0015995; chlorophyll biosynthetic process; biological_process GO:0006355; regulation of transcription, DNA-dependent; biological_process GO:0016887; ATPase activity; molecular_function GO:0003677; DNA binding; molecular_function GO:0003678; DNA helicase activity; molecular_function GO:0009378; four-way …	{NA}	{NA}	{NA}	{NA}
SE.1A0581	{Contig11:926264:927787:-}	{gi|646395184|gb|KDQ59515.1|; hypothetical protein [Jaapia argillacea MUCL 33604, JAAARDRAFT_56530]}	{NA}	{NA}	{NA}	{GO:0046872; metal ion binding; molecular_function GO:0005515; protein binding; molecular_function}	{NA}	{NA}	{NA}	{NA}
SE.1A0582	{Contig11:928170:928930:-}	{gi|648166515|gb|KDR80188.1|; hypothetical protein [Galerina marginata CBS 339.88, GALMADRAFT_223078]}	{afm:AFUA_1G05290; K01180 E3.2.1.6 endo-1,3(4)-beta-glucanase 3.2.1.6 --}	{NA}	{NA}	{GO:0019031; viral envelope; cellular_component}	{NA}	{NA}	{NA}	{BAC67687.1_GH16; {&beta;-1,3-1,6- / &beta;-1,3-1,4-glucan hydrolase (laminarinase) (Lam16A);3.2.1.6;;Phanerochaete chrysosporium K-3;Q874E3} xyloglucan:xyloglucosyltransferase (EC 2.4.1.207); keratan-sulfate endo-1,4-&beta;-galactosidase (EC 3.2.1.103); endo-1,3-&beta;-glucanase (EC 3.2.1.39); endo-1,3(4)-&beta;-glucanase (EC 3.2.1.6); licheninase (EC 3.2.1.73); &beta;-agarase (EC 3.2.1.81); &ka…
SE.1A0583	{Contig11:108076:108889:-}	{gi|648151872|gb|KDR65741.1|; hypothetical protein [Galerina marginata CBS 339.88, GALMADRAFT_260151]}	{NA}	{CE24533; KOG1690 emp24/gp25L/p24 family of membrane trafficking proteins U Intracellular trafficking, secretion, and vesicular transport ;}	{NA}	{GO:0006810; transport; biological_process GO:0016021; integral to membrane; cellular_component}	{NA}	{NA}	{NA}	{NA}
SE.1A0584	{Contig11:930952:935160:-}	{gi|170106475|ref|XP_001884449.1|; predicted protein [Laccaria bicolor S238N-H82]}	{NA}	{NA}	{NA}	{GO:0032040; small-subunit processome; cellular_component GO:0003887; DNA-directed DNA polymerase activity; molecular_function GO:0006270; DNA-dependent DNA replication initiation; biological_process GO:0006351; transcription, DNA-dependent; biological_process GO:0003677; DNA binding; molecular_function}	{NA}	{NA}	{NA}	{NA}
SE.1A0585	{Contig11:935978:938070:-}	{NA}	{NA}	{NA}	{NA}	{NA}	{NA}	{NA}	{NA}	{NA}
SE.1A0586	{Contig11:939754:943316:-}	{NA}	{NA}	{NA}	{NA}	{GO:0006270; DNA-dependent DNA replication initiation; biological_process}	{NA}	{NA}	{NA}	{NA}
SE.1A0587	{Contig11:943917:944406:-}	{NA}	{NA}	{NA}	{NA}	{NA}	{NA}	{NA}	{NA}	{NA}
SE.1A0588	{Contig11:944645:950184:-}	{gi|597921640|ref|XP_007315164.1|; hypothetical protein [Serpula lacrymans]}	{cci:CC1G_11113; K10754 RFC1 replication factor C subunit 1 -- Genetic Information Processing; Replication and repair; DNA replication [PATH:ko03030]Genetic Information Processing; Replication and repair; Nucleotide excision repair [PATH:ko03420]Genetic Information Processing; Replication and repair; Mismatch repair [PATH:ko03430]}	{SPBC23E6.07c; KOG1968 Replication factor C, subunit RFC1 (large subunit) L Replication, recombination and repair ;}	{NA}	{GO:0006260; DNA replication; biological_process GO:0006281; DNA repair; biological_process GO:0003689; DNA clamp loader activity; molecular_function GO:0098519; NA GO:0006310; DNA recombination; biological_process GO:0009378; four-way junction helicase activity; molecular_function GO:0005524; ATP binding; molecular_function GO:0005663; DNA replication factor C complex; cellular_component}	{NA}	{NA}	{NA}	{NA}
SE.1A0589	{Contig11:952106:952736:-}	{gi|597967403|ref|XP_007359914.1|; hypothetical protein DICSQDRAFT_47655, partial [Dichomitus squalens LYAD-421 SS1]}	{NA}	{NA}	{NA}	{GO:0016998; cell wall macromolecule catabolic process; biological_process}	{NA}	{NA}	{YES}	{NA}
SE.1A0590	{Contig11:954780:956366:+}	{gi|636609453|ref|XP_008035861.1|; hypothetical protein TRAVEDRAFT_76927, partial [Trametes versicolor FP-101664 SS1]}	{NA}	{NA}	{NA}	{NA}	{NA}	{NA}	{NA}	{NA}
SE.1A0591	{Contig11:956751:960568:-}	{gi|630346831|ref|XP_007862716.1|; hypothetical protein [Gloeophyllum trabeum ATCC 11539, GLOTRDRAFT_136589]}	{NA}	{NA}	{NA}	{NA}	{NA}	{NA}	{NA}	{NA}
SE.1A0592	{Contig11:961628:964145:+}	{gi|630193540|ref|XP_007849354.1|; hypothetical protein [Moniliophthora roreri MCA 2997, Moror_2787]}	{NA}	{NA}	{NA}	{NA}	{NA}	{NA}	{NA}	{NA}
SE.1A0593	{Contig11:964486:965595:+}	{gi|648160583|gb|KDR74298.1|; hypothetical protein [Galerina marginata CBS 339.88, GALMADRAFT_250096]}	{NA}	{NA}	{NA}	{NA}	{NA}	{NA}	{YES}	{NA}
SE.1A0594	{Contig11:108983:110365:+}	{gi|630173588|ref|XP_007842926.1|; ribosome production factor 1 [Moniliophthora roreri MCA 2997]}	{lbc:LACBIDRAFT_305420; K14846 RPF1 ribosome production factor 1 -- --}	{SPAC4F8.04; KOG2780 Ribosome biogenesis protein RPF1, contains IMP4 domain A RNA processing and modification ;}	{NA}	{NA}	{NA}	{NA}	{NA}	{NA}
SE.1A0595	{Contig11:967273:967722:-}	{NA}	{NA}	{NA}	{NA}	{NA}	{NA}	{NA}	{NA}	{NA}
SE.1A0596	{Contig11:969559:970322:+}	{gi|597938892|ref|XP_007323790.1|; hypothetical protein [Serpula lacrymans]}	{NA}	{NA}	{NA}	{GO:0016998; cell wall macromolecule catabolic process; biological_process}	{NA}	{NA}	{NA}	{NA}
SE.1A0597	{Contig11:973847:977702:+}	{NA}	{NA}	{NA}	{NA}	{GO:0003677; DNA binding; molecular_function GO:0005634; nucleus; cellular_component GO:0006355; regulation of transcription, DNA-dependent; biological_process GO:0006914; autophagy; biological_process}	{NA}	{NA}	{NA}	{NA}
SE.1A0598	{Contig11:980616:981837:-}	{NA}	{NA}	{NA}	{NA}	{NA}	{NA}	{NA}	{NA}	{NA}
SE.1A0599	{Contig11:982851:984036:+}	{gi|646307587|gb|KDQ28731.1|; hypothetical protein [Pleurotus ostreatus PC15, PLEOSDRAFT_49987]}	{lbc:LACBIDRAFT_310905; K00772 E2.4.2.28, mtaP 5'-methylthioadenosine phosphorylase 2.4.2.28 Metabolism; Amino acid metabolism; Cysteine and methionine metabolism [PATH:ko00270]}	{SPAC16C9.02c; KOG3985 Methylthioadenosine phosphorylase MTAP F Nucleotide transport and metabolism ;}	{NA}	{GO:0003824; NA GO:0009116; nucleoside metabolic process; biological_process}	{NA}	{NA}	{NA}	{NA}
SE.1A0600	{Contig11:984384:985127:-}	{gi|646387067|gb|KDQ52048.1|; hypothetical protein [Jaapia argillacea MUCL 33604, JAAARDRAFT_493909]}	{NA}	{NA}	{NA}	{GO:0005515; protein binding; molecular_function}	{NA}	{NA}	{NA}	{NA}
SE.1A0601	{Contig11:993827:995553:-}	{NA}	{NA}	{NA}	{NA}	{GO:0006355; regulation of transcription, DNA-dependent; biological_process GO:0005198; NA GO:0005882; intermediate filament; cellular_component GO:0016592; mediator complex; cellular_component GO:0016020; membrane; cellular_component GO:0005737; cytoplasm; cellular_component GO:0001104; RNA polymerase II transcription cofactor activity; molecular_function GO:0006357; regulation of transcription …	{NA}	{NA}	{NA}	{NA}
SE.1A0602	{Contig11:999071:1002002:-}	{gi|449550181|gb|EMD41146.1|; glycoside hydrolase family 92 protein, partial [Ceriporiopsis subvermispora B]}	{NA}	{NA}	{NA}	{NA}	{NA}	{NA}	{NA}	{AFR97217.1_GH92; {CNAG_04498;--;Cryptococcus neoformans var. grubii H99 (Cryne_H99_1);--} mannosyl-oligosaccharide &alpha;-1,2-mannosidase (EC 3.2.1.113); mannosyl-oligosaccharide &alpha;-1,3-mannosidase (EC 3.2.1.-); mannosyl-oligosaccharide &alpha;-1,6-mannosidase (EC 3.2.1.-);&alpha;-mannosidase (EC 3.2.1.24); &alpha;-1,2-mannosidase (EC 3.2.1.-); &alpha;-1,3-mannosidase (EC 3.2.1.-); &alpha;…
SE.1A0603	{Contig11:1003259:1006765:+}	{gi|636608183|ref|XP_008035226.1|; hypothetical protein [Trametes versicolor FP-101664 SS1, TRAVEDRAFT_57362]}	{afm:AFUA_5G07080; K01188 E3.2.1.21 beta-glucosidase 3.2.1.21 Metabolism; Metabolism of other amino acids; Cyanoamino acid metabolism [PATH:ko00460]Metabolism; Carbohydrate metabolism; Starch and sucrose metabolism [PATH:ko00500]Metabolism; Biosynthesis of other secondary metabolites; Phenylpropanoid biosynthesis [PATH:ko00940]}	{NA}	{NA}	{GO:0004553; hydrolase activity, hydrolyzing O-glycosyl compounds; molecular_function GO:0005727; extrachromosomal circular DNA; cellular_component GO:0005975; carbohydrate metabolic process; biological_process}	{NA}	{NA}	{YES}	{CCA66712.1_GH3; {PIIN_00392;--;Piriformospora indica (Pirin1);--} &beta;-glucosidase (EC 3.2.1.21); xylan 1,4-&beta;-xylosidase (EC 3.2.1.37); &beta;-glucosylceramidase (EC 3.2.1.45); &beta;-N-acetylhexosaminidase (EC 3.2.1.52); &alpha;-L-arabinofuranosidase (EC 3.2.1.55); glucan 1,3-&beta;-glucosidase (EC 3.2.1.58); glucan 1,4-&beta;-glucosidase (EC 3.2.1.74); isoprimeverose-producing oligoxylo…
SE.1A0604	{Contig11:1007964:1008974:+}	{NA}	{NA}	{NA}	{NA}	{NA}	{NA}	{NA}	{NA}	{NA}
SE.1A0605	{Contig11:110550:113666:+}	{gi|403412984|emb|CCL99684.1|; predicted protein [Fibroporia radiculosa]}	{scm:SCHCODRAFT_67104; K12821 PRPF40, PRP40 pre-mRNA-processing factor 40 -- Genetic Information Processing; Transcription; Spliceosome [PATH:ko03040]}	{NA}	{NA}	{GO:0005515; protein binding; molecular_function}	{NA}	{NA}	{NA}	{NA}
SE.1A0606	{Contig11:1010848:1011390:+}	{NA}	{NA}	{NA}	{NA}	{NA}	{NA}	{NA}	{NA}	{NA}
SE.1A0607	{Contig11:1013037:1015096:+}	{gi|597915295|ref|XP_007311992.1|; hypothetical protein [Serpula lacrymans]}	{cci:CC1G_06666; K04499 RUVBL1, RVB1, INO80H RuvB-like protein 1 (pontin 52) -- Environmental Information Processing; Signal transduction; Wnt signaling pathway [PATH:ko04310]}	{Hs4506753; KOG1942 DNA helicase, TBP-interacting protein L Replication, recombination and repair ;}	{NA}	{GO:0015995; chlorophyll biosynthetic process; biological_process GO:0005524; ATP binding; molecular_function GO:0016887; ATPase activity; molecular_function GO:0006355; regulation of transcription, DNA-dependent; biological_process GO:0015979; photosynthesis; biological_process GO:0016301; kinase activity; molecular_function GO:0016851; magnesium chelatase activity; molecular_function GO:0008134…	{NA}	{NA}	{NA}	{NA}
SE.1A0608	{Contig11:1016953:1017742:+}	{gi|630208188|ref|XP_007854120.1|; hypothetical protein [Moniliophthora roreri MCA 2997, Moror_9778]}	{NA}	{NA}	{NA}	{NA}	{NA}	{NA}	{NA}	{NA}
SE.1A0609	{Contig11:1025474:1026753:+}	{NA}	{NA}	{NA}	{NA}	{GO:0008270; zinc ion binding; molecular_function GO:0003676; nucleic acid binding; molecular_function}	{NA}	{NA}	{NA}	{NA}
SE.1A0610	{Contig11:1028883:1031471:-}	{NA}	{NA}	{NA}	{NA}	{NA}	{NA}	{NA}	{NA}	{NA}
SE.1A0611	{Contig11:1031835:1033681:-}	{NA}	{NA}	{NA}	{NA}	{NA}	{NA}	{NA}	{NA}	{NA}
SE.1A0612	{Contig11:1036481:1047332:-}	{NA}	{NA}	{NA}	{NA}	{GO:0008270; zinc ion binding; molecular_function GO:0003964; RNA-directed DNA polymerase activity; molecular_function GO:0015074; DNA integration; biological_process GO:0003723; RNA binding; molecular_function GO:0003676; nucleic acid binding; molecular_function GO:0006278; RNA-dependent DNA replication; biological_process}	{NA}	{NA}	{NA}	{NA}
SE.1A0613	{Contig11:1049213:1049732:-}	{NA}	{NA}	{NA}	{NA}	{NA}	{NA}	{NA}	{NA}	{NA}
SE.1A0614	{Contig11:1054464:1056105:+}	{gi|636625549|ref|XP_008043909.1|; hypothetical protein TRAVEDRAFT_88543, partial [Trametes versicolor FP-101664 SS1]}	{NA}	{NA}	{NA}	{NA}	{NA}	{NA}	{NA}	{NA}
SE.1A0615	{Contig11:1056555:1058746:-}	{NA}	{NA}	{NA}	{NA}	{NA}	{NA}	{NA}	{NA}	{NA}
SE.1A0616	{Contig11:113685:114222:-}	{gi|630173557|ref|XP_007842916.1|; aconitate hydratase [Moniliophthora roreri MCA 2997]}	{NA}	{NA}	{NA}	{NA}	{NA}	{NA}	{NA}	{NA}
SE.1A0617	{Contig11:1060483:1062745:-}	{gi|646307526|gb|KDQ28670.1|; hypothetical protein [Pleurotus ostreatus PC15, PLEOSDRAFT_1054663]}	{scm:SCHCODRAFT_80682; K09523 DNAJC3 DnaJ homolog subfamily C member 3 -- Genetic Information Processing; Folding, sorting and degradation; Protein processing in endoplasmic reticulum [PATH:ko04141]Human Diseases; Infectious diseases; Influenza A [PATH:ko05164]}	{NA}	{NA}	{GO:0005515; protein binding; molecular_function GO:0042802; identical protein binding; molecular_function}	{NA}	{NA}	{NA}	{NA}
SE.1A0618	{Contig11:1064827:1065452:-}	{NA}	{NA}	{NA}	{NA}	{NA}	{NA}	{NA}	{NA}	{NA}
SE.1A0619	{Contig11:1074533:1077617:-}	{NA}	{NA}	{NA}	{NA}	{NA}	{NA}	{NA}	{NA}	{NA}
SE.1A0620	{Contig11:1077840:1078379:-}	{NA}	{NA}	{NA}	{NA}	{NA}	{NA}	{NA}	{NA}	{NA}
SE.1A0621	{Contig11:1078959:1081867:-}	{NA}	{NA}	{NA}	{NA}	{NA}	{NA}	{NA}	{NA}	{NA}
SE.1A0622	{Contig11:1081956:1083191:+}	{NA}	{NA}	{NA}	{NA}	{NA}	{NA}	{NA}	{NA}	{NA}
SE.1A0623	{Contig11:1083322:1083954:-}	{NA}	{NA}	{NA}	{NA}	{GO:0016021; integral to membrane; cellular_component GO:0051082; unfolded protein binding; molecular_function GO:0015031; protein transport; biological_process GO:0008565; protein transporter activity; molecular_function}	{NA}	{NA}	{NA}	{NA}
SE.1A0624	{Contig11:1084933:1086513:-}	{gi|691790201|emb|CDO73958.1|; hypothetical protein [Trametes cinnabarina, BN946_scf185043.g6]}	{NA}	{NA}	{NA}	{NA}	{NA}	{NA}	{NA}	{NA}
SE.1A0625	{Contig11:1086698:1094133:+}	{gi|630219221|ref|XP_007857699.1|; hypothetical protein [Moniliophthora roreri MCA 2997, Moror_11774]}	{NA}	{NA}	{NA}	{NA}	{NA}	{NA}	{NA}	{NA}
SE.1A0626	{Contig11:1094589:1096793:-}	{gi|646307526|gb|KDQ28670.1|; hypothetical protein [Pleurotus ostreatus PC15, PLEOSDRAFT_1054663]}	{scm:SCHCODRAFT_80682; K09523 DNAJC3 DnaJ homolog subfamily C member 3 -- Genetic Information Processing; Folding, sorting and degradation; Protein processing in endoplasmic reticulum [PATH:ko04141]Human Diseases; Infectious diseases; Influenza A [PATH:ko05164]}	{NA}	{NA}	{GO:0005515; protein binding; molecular_function GO:0042802; identical protein binding; molecular_function}	{NA}	{NA}	{NA}	{NA}
SE.1A0627	{Contig11:114597:116574:+}	{gi|646305770|gb|KDQ26916.1|; alpha subunit of the F1 sector of mitochondrial F1F0 ATP synthase [Pleurotus ostreatus PC15]}	{lbc:LACBIDRAFT_305432; K02132 ATPeF1A, ATP5A1 F-type H+-transporting ATPase subunit alpha 3.6.3.14 Metabolism; Energy metabolism; Oxidative phosphorylation [PATH:ko00190]Human Diseases; Neurodegenerative diseases; Alzheimer's disease [PATH:ko05010]Human Diseases; Neurodegenerative diseases; Parkinson's disease [PATH:ko05012]Human Diseases; Neurodegenerative diseases; Huntington's disease [PATH:k…	{YBL099w; KOG1353 F0F1-type ATP synthase, alpha subunit C Energy production and conversion ;}	{gnl|TC-DB|P07251; 3.A.2.1.3 ATP synthase alpha chain, mitochondrial precursor (EC 3.6.1.34) - Saccharomyces cerevisiae (Baker's yeast).}	{GO:0015992; proton transport; biological_process GO:0005524; ATP binding; molecular_function GO:0015991; ATP hydrolysis coupled proton transport; biological_process GO:0016820; hydrolase activity, acting on acid anhydrides, catalyzing transmembrane movement of substances; molecular_function GO:0033178; proton-transporting two-sector ATPase complex, catalytic domain; cellular_component GO:0046034…	{NA}	{NA}	{NA}	{NA}
SE.1A0628	{Contig11:1108178:1110392:-}	{gi|646307526|gb|KDQ28670.1|; hypothetical protein [Pleurotus ostreatus PC15, PLEOSDRAFT_1054663]}	{scm:SCHCODRAFT_80682; K09523 DNAJC3 DnaJ homolog subfamily C member 3 -- Genetic Information Processing; Folding, sorting and degradation; Protein processing in endoplasmic reticulum [PATH:ko04141]Human Diseases; Infectious diseases; Influenza A [PATH:ko05164]}	{NA}	{NA}	{GO:0042802; identical protein binding; molecular_function GO:0005515; protein binding; molecular_function}	{NA}	{NA}	{NA}	{NA}
SE.1A0629	{Contig11:1122092:1124226:-}	{gi|646307526|gb|KDQ28670.1|; hypothetical protein [Pleurotus ostreatus PC15, PLEOSDRAFT_1054663]}	{scm:SCHCODRAFT_80682; K09523 DNAJC3 DnaJ homolog subfamily C member 3 -- Genetic Information Processing; Folding, sorting and degradation; Protein processing in endoplasmic reticulum [PATH:ko04141]Human Diseases; Infectious diseases; Influenza A [PATH:ko05164]}	{NA}	{NA}	{GO:0042802; identical protein binding; molecular_function GO:0005515; protein binding; molecular_function}	{NA}	{NA}	{YES}	{NA}
SE.1A0630	{Contig11:1127382:1129897:+}	{gi|336374015|gb|EGO02353.1|; hypothetical protein [Serpula lacrymans var. lacrymans S7.3, SERLA73DRAFT_104775]}	{NA}	{NA}	{NA}	{GO:0005515; protein binding; molecular_function GO:0046872; metal ion binding; molecular_function GO:0008270; zinc ion binding; molecular_function GO:0051082; unfolded protein binding; molecular_function GO:0003723; RNA binding; molecular_function}	{NA}	{NA}	{NA}	{NA}
SE.1A0631	{Contig11:1131155:1132371:+}	{NA}	{NA}	{NA}	{NA}	{GO:0016020; membrane; cellular_component GO:0009103; lipopolysaccharide biosynthetic process; biological_process GO:0004672; protein kinase activity; molecular_function GO:0005524; ATP binding; molecular_function GO:0016773; phosphotransferase activity, alcohol group as acceptor; molecular_function GO:0006468; protein phosphorylation; biological_process}	{NA}	{NA}	{NA}	{NA}
SE.1A0632	{Contig11:1133120:1135089:+}	{gi|648152684|gb|KDR66529.1|; hypothetical protein [Galerina marginata CBS 339.88, GALMADRAFT_147764]}	{NA}	{NA}	{NA}	{GO:0016705; oxidoreductase activity, acting on paired donors, with incorporation or reduction of molecular oxygen; molecular_function GO:0005506; iron ion binding; molecular_function GO:0055114; oxidation-reduction process; biological_process GO:0020037; heme binding; molecular_function}	{NA}	{e_gww1.17.42.1; [Laccaria bicolor]}	{NA}	{NA}
SE.1A0633	{Contig11:1151527:1152448:+}	{gi|403419723|emb|CCM06423.1|; predicted protein [Fibroporia radiculosa]}	{NA}	{NA}	{NA}	{GO:0004601; peroxidase activity; molecular_function}	{PHI:5188; MoHPX1 EHA52717 318829 Magnaporthe oryzae reduced virulence}	{NA}	{NA}	{NA}
SE.1A0634	{Contig11:1152681:1154614:-}	{NA}	{NA}	{NA}	{NA}	{NA}	{NA}	{NA}	{NA}	{NA}
SE.1A0635	{Contig11:1155683:1158010:-}	{NA}	{NA}	{NA}	{NA}	{NA}	{NA}	{NA}	{NA}	{NA}
SE.1A0636	{Contig11:1158733:1161254:+}	{gi|695546113|ref|XP_009544485.1|; hypothetical protein [Heterobasidion irregulare TC 32-1, HETIRDRAFT_313668]}	{NA}	{NA}	{NA}	{GO:0000775; chromosome, centromeric region; cellular_component GO:0005634; nucleus; cellular_component GO:0003677; DNA binding; molecular_function GO:0006355; regulation of transcription, DNA-dependent; biological_process GO:0003682; chromatin binding; molecular_function}	{NA}	{NA}	{NA}	{NA}
SE.1A0637	{Contig11:1164281:1165525:+}	{gi|302691530|ref|XP_003035444.1|; hypothetical protein [Schizophyllum commune H4-8, SCHCODRAFT_51754]}	{reh:H16_B1910; K00540 E1.-.-.- -- -- --}	{SPAC1348.09; KOG1205 Predicted dehydrogenase Q Secondary metabolites biosynthesis, transport and catabolism ;}	{NA}	{GO:0050662; coenzyme binding; molecular_function GO:0016491; oxidoreductase activity; molecular_function GO:0008152; NA GO:0044237; cellular metabolic process; biological_process GO:0003824; NA}	{NA}	{NA}	{YES}	{NA}
SE.1A0638	{Contig11:13817:14432:-}	{NA}	{NA}	{NA}	{NA}	{NA}	{NA}	{NA}	{NA}	{NA}
SE.1A0639	{Contig11:116994:119122:-}	{gi|597932846|ref|XP_007320767.1|; hypothetical protein [Serpula lacrymans]}	{NA}	{NA}	{NA}	{GO:0006886; intracellular protein transport; biological_process GO:0016020; membrane; cellular_component}	{NA}	{NA}	{NA}	{NA}
SE.1A0640	{Contig11:1170457:1171302:+}	{gi|170113392|ref|XP_001887896.1|; predicted protein [Laccaria bicolor S238N-H82]}	{NA}	{NA}	{NA}	{GO:0004601; peroxidase activity; molecular_function}	{NA}	{NA}	{NA}	{NA}
SE.1A0641	{Contig11:1172238:1173824:-}	{gi|646302099|gb|KDQ23249.1|; hypothetical protein [Pleurotus ostreatus PC15, PLEOSDRAFT_1108884]}	{NA}	{NA}	{NA}	{NA}	{NA}	{NA}	{YES}	{ADT89769.1_CBM67; {lectin;--;Pleurotus ostreatus 739;--} Fujimoto et al. [PMID : 23486481] disclosed the L-rhamnose binding activity and 3-D structure of the CBM67 of Streptomyces avermitilis &alpha;-L-rhamnosidase (SaRha78A); Created after Fujimoto et al. (2013) J. Biol. Chem. [PMID : 23486481]}
SE.1A0642	{Contig11:1175930:1177240:-}	{gi|597939711|ref|XP_007324199.1|; alcohol dehydrogenase [Serpula lacrymans var. lacrymans S7.9]}	{NA}	{NA}	{NA}	{GO:0008270; zinc ion binding; molecular_function GO:0055114; oxidation-reduction process; biological_process GO:0016491; oxidoreductase activity; molecular_function}	{NA}	{NA}	{NA}	{NA}
SE.1A0643	{Contig11:1178398:1180243:+}	{NA}	{NA}	{NA}	{NA}	{NA}	{NA}	{NA}	{NA}	{NA}
SE.1A0644	{Contig11:1183423:1185333:+}	{NA}	{NA}	{NA}	{NA}	{NA}	{NA}	{NA}	{NA}	{NA}
SE.1A0645	{Contig11:1188590:1190487:+}	{NA}	{NA}	{NA}	{NA}	{NA}	{NA}	{NA}	{NA}	{NA}
SE.1A0646	{Contig11:1191188:1192722:-}	{gi|646307791|gb|KDQ28935.1|; hypothetical protein [Pleurotus ostreatus PC15, PLEOSDRAFT_26704]}	{NA}	{NA}	{NA}	{NA}	{NA}	{NA}	{YES}	{ADT89769.1_CBM67; {lectin;--;Pleurotus ostreatus 739;--} Fujimoto et al. [PMID : 23486481] disclosed the L-rhamnose binding activity and 3-D structure of the CBM67 of Streptomyces avermitilis &alpha;-L-rhamnosidase (SaRha78A); Created after Fujimoto et al. (2013) J. Biol. Chem. [PMID : 23486481]}
SE.1A0647	{Contig11:1193620:1195548:-}	{NA}	{NA}	{NA}	{NA}	{NA}	{NA}	{NA}	{NA}	{NA}
SE.1A0648	{Contig11:1199281:1200795:-}	{gi|315190039|gb|ADT89769.1|; lectin [Pleurotus ostreatus]}	{NA}	{NA}	{NA}	{GO:0004553; hydrolase activity, hydrolyzing O-glycosyl compounds; molecular_function GO:0005975; carbohydrate metabolic process; biological_process}	{NA}	{NA}	{YES}	{ADT89769.1_CBM67; {lectin;--;Pleurotus ostreatus 739;--} Fujimoto et al. [PMID : 23486481] disclosed the L-rhamnose binding activity and 3-D structure of the CBM67 of Streptomyces avermitilis &alpha;-L-rhamnosidase (SaRha78A); Created after Fujimoto et al. (2013) J. Biol. Chem. [PMID : 23486481]}
SE.1A0649	{Contig11:1208123:1209345:+}	{gi|646307391|gb|KDQ28535.1|; hypothetical protein [Pleurotus ostreatus PC15, PLEOSDRAFT_1096328]}	{NA}	{NA}	{NA}	{GO:0003700; sequence-specific DNA binding transcription factor activity; molecular_function GO:0006355; regulation of transcription, DNA-dependent; biological_process GO:0043565; sequence-specific DNA binding; molecular_function GO:0008270; zinc ion binding; molecular_function}	{NA}	{NA}	{NA}	{NA}
SE.1A0650	{Contig11:119692:120846:+}	{gi|691795506|emb|CDO69633.1|; hypothetical protein [Trametes cinnabarina, BN946_scf184851.g21]}	{NA}	{NA}	{NA}	{NA}	{NA}	{NA}	{NA}	{NA}
SE.1A0651	{Contig11:1210005:1210724:+}	{NA}	{NA}	{NA}	{NA}	{NA}	{NA}	{NA}	{NA}	{NA}
SE.1A0652	{Contig11:1221563:1226103:+}	{NA}	{NA}	{NA}	{NA}	{GO:0004386; helicase activity; molecular_function GO:0003677; DNA binding; molecular_function GO:0003676; nucleic acid binding; molecular_function GO:0016787; hydrolase activity; molecular_function GO:0008026; ATP-dependent helicase activity; molecular_function GO:0005524; ATP binding; molecular_function}	{NA}	{NA}	{NA}	{NA}
SE.1A0653	{Contig11:1226751:1227687:-}	{gi|449539142|gb|EMD30450.1|; hypothetical protein [Ceriporiopsis subvermispora]}	{NA}	{NA}	{NA}	{NA}	{NA}	{NA}	{NA}	{NA}
SE.1A0654	{Contig11:121009:122121:-}	{gi|648166919|gb|KDR80583.1|; hypothetical protein [Galerina marginata CBS 339.88, GALMADRAFT_135719]}	{NA}	{NA}	{NA}	{NA}	{NA}	{NA}	{NA}	{NA}
SE.1A0655	{Contig11:124779:127441:-}	{gi|648159878|gb|KDR73600.1|; hypothetical protein [Galerina marginata CBS 339.88, GALMADRAFT_251343]}	{lbc:LACBIDRAFT_188038; K00789 E2.5.1.6, metK S-adenosylmethionine synthetase 2.5.1.6 Metabolism; Amino acid metabolism; Cysteine and methionine metabolism [PATH:ko00270]Metabolism; Overview; Biosynthesis of amino acids [PATH:ko01230]}	{SPBC14F5.05c; KOG1506 S-adenosylmethionine synthetase H Coenzyme transport and metabolism ;}	{NA}	{GO:0009288; bacterial-type flagellum; cellular_component GO:0045502; dynein binding; molecular_function GO:0006556; S-adenosylmethionine biosynthetic process; biological_process GO:0005604; basement membrane; cellular_component GO:0031514; motile cilium; cellular_component GO:0007155; cell adhesion; biological_process GO:0042803; protein homodimerization activity; molecular_function GO:0008565; …	{PHI:877; MGG_00383 MGG_00383 318829 Magnaporthe oryzae reduced virulence}	{NA}	{NA}	{NA}
SE.1A0656	{Contig11:127965:128440:-}	{gi|597933004|ref|XP_007320846.1|; hypothetical protein [Serpula lacrymans]}	{NA}	{NA}	{gnl|TC-DB|C4YLT7; 2.A.126.1.8 Putative uncharacterized protein OS=Candida albicans (strain WO-1) GN=CAWG_01806 PE=4 SV=1}	{GO:0009289; pilus; cellular_component GO:0016020; membrane; cellular_component}	{NA}	{NA}	{NA}	{NA}
SE.1A0657	{Contig11:128575:130260:+}	{gi|170086740|ref|XP_001874593.1|; RNA polymerase II-associated protein [Laccaria bicolor S238N-H82]}	{lbc:LACBIDRAFT_305405; K15174 PAF1 RNA polymerase II-associated factor 1 -- --}	{NA}	{NA}	{NA}	{NA}	{NA}	{NA}	{NA}
SE.1A0658	{Contig11:130443:131025:-}	{gi|170087892|ref|XP_001875169.1|; 60S ribosomal protein L43 [Laccaria bicolor S238N-H82]}	{lbc:LACBIDRAFT_188072; K02921 RP-L37Ae, RPL37A large subunit ribosomal protein L37Ae -- Genetic Information Processing; Translation; Ribosome [PATH:ko03010]}	{YJR094w-a; KOG0402 60S ribosomal protein L37 J Translation, ribosomal structure and biogenesis ;}	{NA}	{GO:0005622; intracellular; cellular_component GO:0003677; DNA binding; molecular_function GO:0006412; translation; biological_process GO:0003735; structural constituent of ribosome; molecular_function GO:0005840; ribosome; cellular_component}	{NA}	{NA}	{NA}	{NA}
SE.1A0659	{Contig11:132235:136379:+}	{gi|630351609|ref|XP_007865105.1|; hypothetical protein [Gloeophyllum trabeum ATCC 11539, GLOTRDRAFT_138110]}	{NA}	{NA}	{NA}	{GO:0005515; protein binding; molecular_function}	{NA}	{NA}	{NA}	{NA}
SE.1A0660	{Contig11:136447:137989:-}	{gi|691788014|emb|CDO75656.1|; hypothetical protein [Trametes cinnabarina, BN946_scf184941.g9]}	{NA}	{NA}	{NA}	{GO:0008152; NA GO:0016491; oxidoreductase activity; molecular_function}	{NA}	{NA}	{NA}	{NA}
SE.1A0661	{Contig11:142796:144334:-}	{gi|630173294|ref|XP_007842832.1|; ccch zinc finger protein [Moniliophthora roreri MCA 2997]}	{NA}	{NA}	{NA}	{GO:0046872; metal ion binding; molecular_function GO:0005759; mitochondrial matrix; cellular_component GO:0000398; nuclear mRNA splicing, via spliceosome; biological_process GO:0003723; RNA binding; molecular_function GO:0005681; spliceosomal complex; cellular_component}	{NA}	{NA}	{NA}	{NA}
SE.1A0662	{Contig11:17765:19156:-}	{gi|648158381|gb|KDR72125.1|; hypothetical protein GALMADRAFT_18164, partial [Galerina marginata CBS 339.88]}	{NA}	{NA}	{NA}	{NA}	{NA}	{NA}	{NA}	{NA}
SE.1A0663	{Contig11:144616:145860:+}	{gi|170101504|ref|XP_001881969.1|; predicted protein [Laccaria bicolor S238N-H82]}	{NA}	{NA}	{NA}	{GO:0008152; NA GO:0016491; oxidoreductase activity; molecular_function}	{NA}	{NA}	{NA}	{NA}
SE.1A0664	{Contig11:146734:148004:+}	{gi|170101504|ref|XP_001881969.1|; predicted protein [Laccaria bicolor S238N-H82]}	{NA}	{NA}	{NA}	{GO:0016491; oxidoreductase activity; molecular_function GO:0008152; NA}	{NA}	{NA}	{NA}	{NA}
SE.1A0665	{Contig11:150197:151751:+}	{gi|646385929|gb|KDQ51030.1|; hypothetical protein [Jaapia argillacea MUCL 33604, JAAARDRAFT_41492]}	{lbc:LACBIDRAFT_230015; K00147 proA glutamate-5-semialdehyde dehydrogenase 1.2.1.41 Metabolism; Amino acid metabolism; Arginine and proline metabolism [PATH:ko00330]Metabolism; Biosynthesis of other secondary metabolites; Carbapenem biosynthesis [PATH:ko00332]Metabolism; Overview; Biosynthesis of amino acids [PATH:ko01230]}	{SPAC821.11; KOG4165 Gamma-glutamyl phosphate reductase E Amino acid transport and metabolism ;}	{NA}	{GO:0016491; oxidoreductase activity; molecular_function GO:0008152; NA GO:0006779; porphyrin biosynthetic process; biological_process GO:0004853; uroporphyrinogen decarboxylase activity; molecular_function GO:0055114; oxidation-reduction process; biological_process}	{NA}	{NA}	{NA}	{NA}
SE.1A0666	{Contig11:151872:153403:-}	{gi|648166946|gb|KDR80610.1|; hypothetical protein [Galerina marginata CBS 339.88, GALMADRAFT_1094150]}	{lbc:LACBIDRAFT_305434; K11372 HIF1 HAT1-interacting factor 1 -- --}	{NA}	{NA}	{GO:0005515; protein binding; molecular_function}	{NA}	{NA}	{NA}	{NA}
SE.1A0667	{Contig11:153747:157190:-}	{gi|170087914|ref|XP_001875180.1|; predicted protein [Laccaria bicolor S238N-H82]}	{NA}	{NA}	{NA}	{GO:0005543; phospholipid binding; molecular_function}	{NA}	{NA}	{NA}	{NA}
SE.1A0668	{Contig11:157621:159970:+}	{gi|630173533|ref|XP_007842908.1|; glycoside hydrolase family 47 protein [Moniliophthora roreri MCA 2997]}	{lbc:LACBIDRAFT_305436; K01230 MAN1 mannosyl-oligosaccharide alpha-1,2-mannosidase 3.2.1.113 Metabolism; Glycan biosynthesis and metabolism; N-Glycan biosynthesis [PATH:ko00510]Metabolism; Glycan biosynthesis and metabolism; Various types of N-glycan biosynthesis [PATH:ko00513]Genetic Information Processing; Folding, sorting and degradation; Protein processing in endoplasmic reticulum [PATH:ko041…	{NA}	{NA}	{GO:0005509; calcium ion binding; molecular_function GO:0004571; mannosyl-oligosaccharide 1,2-alpha-mannosidase activity; molecular_function GO:0016020; membrane; cellular_component}	{PHI:2510; msdS/AfmsdC AY573554 746128 Aspergillus fumigatus unaffected pathogenicity}	{NA}	{NA}	{NA}
SE.1A0669	{Contig11:162717:164760:+}	{gi|646305964|gb|KDQ27110.1|; hypothetical protein [Pleurotus ostreatus PC15, PLEOSDRAFT_1097392]}	{lbc:LACBIDRAFT_187757; K00864 E2.7.1.30, glpK glycerol kinase 2.7.1.30 Metabolism; Lipid metabolism; Glycerolipid metabolism [PATH:ko00561]Organismal Systems; Endocrine system; PPAR signaling pathway [PATH:ko03320]Organismal Systems; Environmental adaptation; Plant-pathogen interaction [PATH:ko04626]}	{Hs15082263; KOG2517 Ribulose kinase and related carbohydrate kinases G Carbohydrate transport and metabolism ;}	{NA}	{GO:0006355; regulation of transcription, DNA-dependent; biological_process GO:0009607; response to biotic stimulus; biological_process GO:0005975; carbohydrate metabolic process; biological_process GO:0016773; phosphotransferase activity, alcohol group as acceptor; molecular_function}	{NA}	{NA}	{NA}	{NA}
SE.1A0670	{Contig11:165134:167530:-}	{gi|336368382|gb|EGN96725.1|; hypothetical protein [Serpula lacrymans var. lacrymans S7.3, SERLA73DRAFT_161756]}	{lbc:LACBIDRAFT_319316; K14810 DDX56, DBP9 ATP-dependent RNA helicase DDX56/DBP9 3.6.4.13 --}	{SPCC1494.06c; KOG0346 RNA helicase A RNA processing and modification ;}	{NA}	{GO:0008026; ATP-dependent helicase activity; molecular_function GO:0016787; hydrolase activity; molecular_function GO:0003676; nucleic acid binding; molecular_function GO:0005524; ATP binding; molecular_function GO:0003677; DNA binding; molecular_function GO:0004386; helicase activity; molecular_function}	{NA}	{NA}	{NA}	{NA}
SE.1A0671	{Contig11:167827:169221:+}	{gi|648166939|gb|KDR80603.1|; hypothetical protein [Galerina marginata CBS 339.88, GALMADRAFT_222197]}	{NA}	{NA}	{NA}	{GO:0008270; zinc ion binding; molecular_function GO:0005634; nucleus; cellular_component}	{NA}	{NA}	{NA}	{NA}
SE.1A0672	{Contig11:169647:171076:+}	{gi|646305933|gb|KDQ27079.1|; ZIP superfamily [Pleurotus ostreatus PC15]}	{lbc:LACBIDRAFT_180140; K14709 --}	{YGL255w; KOG1558 Fe2+/Zn2+ regulated transporter P Inorganic ion transport and metabolism ;}	{gnl|TC-DB|P32804; 2.A.5.1.1 ZRT1 PROTEIN - Saccharomyces cerevisiae (Baker's yeast).}	{GO:0046873; metal ion transmembrane transporter activity; molecular_function GO:0030001; metal ion transport; biological_process GO:0055085; transmembrane transport; biological_process GO:0016020; membrane; cellular_component}	{NA}	{NA}	{NA}	{NA}
SE.1A0673	{Contig11:21975:27246:-}	{gi|648158376|gb|KDR72120.1|; hypothetical protein GALMADRAFT_24825, partial [Galerina marginata CBS 339.88]}	{NA}	{NA}	{NA}	{GO:0015979; photosynthesis; biological_process GO:0003678; DNA helicase activity; molecular_function GO:0006281; DNA repair; biological_process GO:0015995; chlorophyll biosynthetic process; biological_process GO:0005524; ATP binding; molecular_function GO:0000723; telomere maintenance; biological_process GO:0016851; magnesium chelatase activity; molecular_function}	{NA}	{NA}	{NA}	{NA}
SE.1A0674	{Contig11:171435:171793:-}	{gi|449547844|gb|EMD38811.1|; hypothetical protein [Ceriporiopsis subvermispora B, CERSUDRAFT_133352]}	{NA}	{NA}	{NA}	{NA}	{NA}	{NA}	{NA}	{NA}
SE.1A0675	{Contig11:173678:176011:+}	{gi|597933016|ref|XP_007320852.1|; glycoside hydrolase family 47 protein [Serpula lacrymans var. lacrymans S7.9]}	{ppl:POSPLDRAFT_113221; K01230 MAN1 mannosyl-oligosaccharide alpha-1,2-mannosidase 3.2.1.113 Metabolism; Glycan biosynthesis and metabolism; N-Glycan biosynthesis [PATH:ko00510]Metabolism; Glycan biosynthesis and metabolism; Various types of N-glycan biosynthesis [PATH:ko00513]Genetic Information Processing; Folding, sorting and degradation; Protein processing in endoplasmic reticulum [PATH:ko041…	{NA}	{NA}	{GO:0016020; membrane; cellular_component GO:0005509; calcium ion binding; molecular_function GO:0004571; mannosyl-oligosaccharide 1,2-alpha-mannosidase activity; molecular_function}	{NA}	{NA}	{NA}	{CCA68935.1_GH47; {PIIN_02795;--;Piriformospora indica (Pirin1);--} &alpha;-mannosidase (EC 3.2.1.113) NA}
SE.1A0676	{Contig11:178360:180139:+}	{gi|630173355|ref|XP_007842852.1|; mitochondrial inner membrane translocase subunit tim44 [Moniliophthora roreri MCA 2997]}	{NA}	{NA}	{NA}	{GO:0003855; 3-dehydroquinate dehydratase activity; molecular_function GO:0005524; ATP binding; molecular_function GO:0004828; serine-tRNA ligase activity; molecular_function GO:0000776; kinetochore; cellular_component GO:0004674; protein serine/threonine kinase activity; molecular_function GO:0006468; protein phosphorylation; biological_process GO:0000166; nucleotide binding; molecular_function …	{NA}	{NA}	{NA}	{NA}
SE.1A0677	{Contig11:182643:183379:-}	{gi|646305919|gb|KDQ27065.1|; hypothetical protein [Pleurotus ostreatus PC15, PLEOSDRAFT_1057529]}	{scm:SCHCODRAFT_54345; K01764 E4.4.1.17 cytochrome c heme-lyase 4.4.1.17 Metabolism; Metabolism of cofactors and vitamins; Porphyrin and chlorophyll metabolism [PATH:ko00860]}	{YAL039c; KOG3996 Holocytochrome c synthase/heme-lyase CO Energy production and conversion ; Posttranslational modification, protein turnover, chaperones ;}	{NA}	{GO:0004408; holocytochrome-c synthase activity; molecular_function GO:0005739; mitochondrion; cellular_component}	{NA}	{NA}	{NA}	{NA}
SE.1A0678	{Contig11:185730:188091:+}	{gi|170086690|ref|XP_001874568.1|; MFS monosaccharide transporter [Laccaria bicolor S238N-H82]}	{sce:YDL138W; K08139 HXT MFS transporter, SP family, sugar:H+ symporter -- Cellular Processes; Cell growth and death; Meiosis - yeast [PATH:ko04113]}	{YDL138w; KOG0254 Predicted transporter (major facilitator superfamily) R General function prediction only ;}	{gnl|TC-DB|Q2MEV7; 2.A.1.1.51 Glucose/xylose symporter 1 - Candida intermedia.}	{GO:0022857; transmembrane transporter activity; molecular_function GO:0055085; transmembrane transport; biological_process GO:0016021; integral to membrane; cellular_component}	{NA}	{NA}	{NA}	{NA}
SE.1A0679	{Contig11:188885:197726:+}	{gi|630351987|ref|XP_007865294.1|; hypothetical protein [Gloeophyllum trabeum ATCC 11539, GLOTRDRAFT_115782]}	{cci:CC1G_14872; K10590 TRIP12 E3 ubiquitin-protein ligase TRIP12 6.3.2.19 Genetic Information Processing; Folding, sorting and degradation; Ubiquitin mediated proteolysis [PATH:ko04120]}	{NA}	{NA}	{GO:0004842; ubiquitin-protein ligase activity; molecular_function GO:0005515; protein binding; molecular_function GO:0008483; transaminase activity; molecular_function GO:0030170; pyridoxal phosphate binding; molecular_function}	{NA}	{NA}	{NA}	{NA}
SE.1A0680	{Contig11:198911:202865:+}	{gi|648167008|gb|KDR80672.1|; hypothetical protein [Galerina marginata CBS 339.88, GALMADRAFT_241045]}	{lbc:LACBIDRAFT_305354; K11835 USP4_11_15, UBP12 ubiquitin carboxyl-terminal hydrolase 4/11/15 3.1.2.15 --}	{NA}	{NA}	{GO:0003824; NA GO:0006511; ubiquitin-dependent protein catabolic process; biological_process GO:0004221; ubiquitin thiolesterase activity; molecular_function}	{NA}	{NA}	{NA}	{NA}
SE.1A0681	{Contig11:203237:204628:-}	{NA}	{NA}	{NA}	{NA}	{GO:0004026; alcohol O-acetyltransferase activity; molecular_function GO:0006066; alcohol metabolic process; biological_process GO:0004144; diacylglycerol O-acyltransferase activity; molecular_function GO:0045017; glycerolipid biosynthetic process; biological_process}	{NA}	{NA}	{NA}	{NA}
SE.1A0682	{Contig11:204813:208464:+}	{gi|648166977|gb|KDR80641.1|; hypothetical protein [Galerina marginata CBS 339.88, GALMADRAFT_240994]}	{NA}	{NA}	{NA}	{GO:0008270; zinc ion binding; molecular_function GO:0005515; protein binding; molecular_function}	{NA}	{NA}	{NA}	{NA}
SE.1A0683	{Contig11:208669:213307:-}	{gi|630173282|ref|XP_007842828.1|; rho guanyl-nucleotide exchange factor [Moniliophthora roreri MCA 2997]}	{NA}	{SPCC645.07; KOG4305 RhoGEF GTPase T Signal transduction mechanisms ;}	{NA}	{GO:0005083; small GTPase regulator activity; molecular_function GO:0035556; intracellular signal transduction; biological_process GO:0005089; Rho guanyl-nucleotide exchange factor activity; molecular_function GO:0035023; regulation of Rho protein signal transduction; biological_process}	{NA}	{NA}	{NA}	{NA}
SE.1A0684	{Contig11:27294:28033:-}	{NA}	{NA}	{NA}	{NA}	{NA}	{NA}	{NA}	{NA}	{NA}
SE.1A0685	{Contig11:215021:217398:-}	{gi|648166957|gb|KDR80621.1|; hypothetical protein [Galerina marginata CBS 339.88, GALMADRAFT_240964]}	{pan:PODANSg7409; K00624 E2.3.1.7 carnitine O-acetyltransferase 2.3.1.7 Cellular Processes; Transport and catabolism; Peroxisome [PATH:ko04146]}	{NA}	{NA}	{GO:0016746; transferase activity, transferring acyl groups; molecular_function}	{NA}	{NA}	{NA}	{NA}
SE.1A0686	{Contig11:217992:219230:-}	{gi|403420164|emb|CCM06864.1|; predicted protein [Fibroporia radiculosa]}	{NA}	{NA}	{NA}	{GO:0016491; oxidoreductase activity; molecular_function GO:0008152; NA}	{NA}	{NA}	{NA}	{NA}
SE.1A0687	{Contig11:220525:222623:+}	{gi|695565235|ref|XP_009549470.1|; chitin deacetylase1 [Heterobasidion irregulare TC 32-1]}	{uma:UM02019.1; K01452 E3.5.1.41, CDA1 chitin deacetylase 3.5.1.41 Metabolism; Carbohydrate metabolism; Amino sugar and nucleotide sugar metabolism [PATH:ko00520]}	{NA}	{NA}	{GO:0003824; NA GO:0005975; carbohydrate metabolic process; biological_process GO:0016810; hydrolase activity, acting on carbon-nitrogen (but not peptide) bonds; molecular_function GO:0030976; thiamine pyrophosphate binding; molecular_function}	{NA}	{NA}	{YES}	{NA}
SE.1A0688	{Contig11:222927:225971:+}	{gi|646305563|gb|KDQ26709.1|; hypothetical protein [Pleurotus ostreatus PC15, PLEOSDRAFT_1077568]}	{NA}	{NA}	{NA}	{GO:0016192; vesicle-mediated transport; biological_process GO:0006904; vesicle docking involved in exocytosis; biological_process}	{NA}	{NA}	{NA}	{NA}
SE.1A0689	{Contig11:226138:227712:-}	{gi|648166965|gb|KDR80629.1|; hypothetical protein [Galerina marginata CBS 339.88, GALMADRAFT_240972]}	{lbc:LACBIDRAFT_244258; K03064 PSMC6, RPT4 26S proteasome regulatory subunit T4 -- Genetic Information Processing; Folding, sorting and degradation; Proteasome [PATH:ko03050]Human Diseases; Infectious diseases; Epstein-Barr virus infection [PATH:ko05169]}	{7290699; KOG0651 26S proteasome regulatory complex, ATPase RPT4 O Posttranslational modification, protein turnover, chaperones ;}	{NA}	{GO:0006281; DNA repair; biological_process GO:0019079; viral genome replication; biological_process GO:0003723; RNA binding; molecular_function GO:0008134; transcription factor binding; molecular_function GO:0006355; regulation of transcription, DNA-dependent; biological_process GO:0015995; chlorophyll biosynthetic process; biological_process GO:0006310; DNA recombination; biological_process GO:…	{PHI:1566; GzOB006 FGSG_01198 5518 Fusarium graminearum lethal}	{NA}	{NA}	{NA}
SE.1A0690	{Contig11:228457:231354:-}	{gi|648166979|gb|KDR80643.1|; hypothetical protein [Galerina marginata CBS 339.88, GALMADRAFT_207651]}	{NA}	{NA}	{NA}	{NA}	{NA}	{NA}	{NA}	{NA}
SE.1A0691	{Contig11:233465:234964:+}	{gi|170087906|ref|XP_001875176.1|; predicted protein [Laccaria bicolor S238N-H82]}	{NA}	{NA}	{NA}	{NA}	{NA}	{NA}	{NA}	{NA}
SE.1A0692	{Contig11:235367:238943:-}	{gi|299745091|ref|XP_001831466.2|; hypothetical protein [Coprinopsis cinerea okayama7#130, CC1G_08995]}	{cci:CC1G_08995; K15075 MET18, MMS19 DNA repair/transcription protein MET18/MMS19 -- --}	{NA}	{NA}	{GO:0005515; protein binding; molecular_function}	{NA}	{NA}	{NA}	{NA}
SE.1A0693	{Contig11:239825:241426:+}	{gi|599106521|ref|XP_007382923.1|; DUF185-domain-containing protein, partial [Punctularia strigosozonata HHB-11173 SS5]}	{NA}	{NA}	{NA}	{GO:0006479; protein methylation; biological_process GO:0000154; rRNA modification; biological_process GO:0008649; rRNA methyltransferase activity; molecular_function GO:0008168; methyltransferase activity; molecular_function GO:0000179; rRNA (adenine-N6,N6-)-dimethyltransferase activity; molecular_function}	{NA}	{NA}	{NA}	{NA}
SE.1A0694	{Contig11:242856:244366:+}	{NA}	{NA}	{NA}	{NA}	{NA}	{NA}	{NA}	{NA}	{NA}
SE.1A0695	{Contig11:28884:30140:+}	{gi|628834115|ref|XP_007767361.1|; ribonucleotide reductase small subunit [Coniophora puteana RWD-64-598 SS2]}	{pic:PICST_70259; K10808 RRM2 ribonucleoside-diphosphate reductase subunit M2 1.17.4.1 Metabolism; Nucleotide metabolism; Purine metabolism [PATH:ko00230]Metabolism; Nucleotide metabolism; Pyrimidine metabolism [PATH:ko00240]Metabolism; Metabolism of other amino acids; Glutathione metabolism [PATH:ko00480]Cellular Processes; Cell growth and death; p53 signaling pathway [PATH:ko04115]}	{SPBC25D12.04; KOG1567 Ribonucleotide reductase, beta subunit F Nucleotide transport and metabolism ;}	{NA}	{GO:0055114; oxidation-reduction process; biological_process GO:0009186; deoxyribonucleoside diphosphate metabolic process; biological_process}	{NA}	{NA}	{NA}	{NA}
SE.1A0696	{Contig11:245133:248239:-}	{gi|170086790|ref|XP_001874618.1|; Cl-channel protein [Laccaria bicolor S238N-H82]}	{afm:AFUA_2G12140; K05393 CLCNF chloride channel, other eukaryote -- }	{NA}	{NA}	{GO:0055085; transmembrane transport; biological_process GO:0006821; chloride transport; biological_process GO:0016020; membrane; cellular_component GO:0030554; adenyl nucleotide binding; molecular_function GO:0005247; voltage-gated chloride channel activity; molecular_function}	{NA}	{NA}	{NA}	{NA}
SE.1A0697	{Contig11:248343:249184:+}	{gi|648166926|gb|KDR80590.1|; hypothetical protein [Galerina marginata CBS 339.88, GALMADRAFT_61191]}	{cci:CC1G_00991; K15146 MED4 mediator of RNA polymerase II transcription subunit 4 -- Organismal Systems; Endocrine system; Thyroid hormone signaling pathway [PATH:ko04919]}	{NA}	{NA}	{GO:0001104; RNA polymerase II transcription cofactor activity; molecular_function GO:0016592; mediator complex; cellular_component GO:0006357; regulation of transcription from RNA polymerase II promoter; biological_process}	{NA}	{NA}	{NA}	{NA}
SE.1A0698	{Contig11:254295:257050:+}	{gi|648171046|gb|KDR84676.1|; hypothetical protein [Galerina marginata CBS 339.88, GALMADRAFT_54295]}	{NA}	{NA}	{NA}	{NA}	{NA}	{NA}	{NA}	{NA}
SE.1A0699	{Contig11:257128:260319:-}	{gi|648166967|gb|KDR80631.1|; hypothetical protein [Galerina marginata CBS 339.88, GALMADRAFT_60913]}	{cci:CC1G_00917; K13103 TFIP11 tuftelin-interacting protein 11 -- --}	{NA}	{NA}	{GO:0003677; DNA binding; molecular_function GO:0005634; nucleus; cellular_component GO:0003676; nucleic acid binding; molecular_function GO:0006355; regulation of transcription, DNA-dependent; biological_process}	{NA}	{NA}	{NA}	{NA}
SE.1A0700	{Contig11:261095:269463:+}	{NA}	{NA}	{NA}	{NA}	{GO:0005515; protein binding; molecular_function GO:0004185; serine-type carboxypeptidase activity; molecular_function GO:0006508; proteolysis; biological_process}	{NA}	{NA}	{YES}	{NA}
SE.1A0701	{Contig11:271492:272032:+}	{gi|648169288|gb|KDR82928.1|; hypothetical protein [Galerina marginata CBS 339.88, GALMADRAFT_206658]}	{NA}	{NA}	{NA}	{NA}	{NA}	{NA}	{YES}	{NA}
SE.1A0702	{Contig11:272945:276051:+}	{gi|646397214|gb|KDQ61420.1|; hypothetical protein [Jaapia argillacea MUCL 33604, JAAARDRAFT_54792]}	{cci:CC1G_00862; K15255 PIF1 ATP-dependent DNA helicase PIF1 3.6.4.12 --}	{SPBC887.14c; KOG0987 DNA helicase PIF1/RRM3 D Cell cycle control, cell division, chromosome partitioning ;}	{NA}	{GO:0003724; RNA helicase activity; molecular_function GO:0000723; telomere maintenance; biological_process GO:0003723; RNA binding; molecular_function GO:0043531; ADP binding; molecular_function GO:0003678; DNA helicase activity; molecular_function GO:0006281; DNA repair; biological_process GO:0005524; ATP binding; molecular_function GO:0016887; ATPase activity; molecular_function GO:0070526; th…	{NA}	{NA}	{YES}	{NA}
SE.1A0703	{Contig11:278414:283164:-}	{gi|170086626|ref|XP_001874536.1|; linoleate diol synthase [Laccaria bicolor S238N-H82]}	{lbc:LACBIDRAFT_305274; K11987 PTGS2, COX2 prostaglandin-endoperoxide synthase 2 1.14.99.1 Metabolism; Lipid metabolism; Arachidonic acid metabolism [PATH:ko00590]Environmental Information Processing; Signal transduction; NF-kappa B signaling pathway [PATH:ko04064]Environmental Information Processing; Signal transduction; VEGF signaling pathway [PATH:ko04370]Environmental Information Processing; …	{NA}	{NA}	{GO:0005578; proteinaceous extracellular matrix; cellular_component GO:0005509; calcium ion binding; molecular_function GO:0020037; heme binding; molecular_function GO:0006979; response to oxidative stress; biological_process GO:0016705; oxidoreductase activity, acting on paired donors, with incorporation or reduction of molecular oxygen; molecular_function GO:0055114; oxidation-reduction process…	{NA}	{eu2.Lbscf0002g03320; [Laccaria bicolor]}	{NA}	{NA}
SE.1A0704	{Contig11:283989:285217:-}	{gi|630213391|ref|XP_007855807.1|; coatomer subunit [Moniliophthora roreri MCA 2997]}	{NA}	{NA}	{NA}	{GO:0042802; identical protein binding; molecular_function GO:0005515; protein binding; molecular_function GO:0006890; retrograde vesicle-mediated transport, Golgi to ER; biological_process GO:0005198; NA}	{NA}	{NA}	{NA}	{NA}
SE.1A0705	{Contig11:286055:287383:+}	{NA}	{NA}	{NA}	{NA}	{NA}	{NA}	{NA}	{NA}	{NA}
SE.1A0706	{Contig11:30553:31459:-}	{gi|170109883|ref|XP_001886148.1|; predicted protein [Laccaria bicolor S238N-H82]}	{NA}	{NA}	{NA}	{NA}	{NA}	{NA}	{NA}	{NA}
SE.1A0707	{Contig11:287958:289827:+}	{gi|597933112|ref|XP_007320900.1|; hypothetical protein [Serpula lacrymans]}	{NA}	{NA}	{NA}	{GO:0005515; protein binding; molecular_function}	{NA}	{NA}	{NA}	{NA}
SE.1A0708	{Contig11:295058:297745:+}	{gi|648167078|gb|KDR80742.1|; hypothetical protein [Galerina marginata CBS 339.88, GALMADRAFT_222342]}	{cci:CC1G_00840; K04409 PAK1 p21-activated kinase 1 2.7.11.1 Environmental Information Processing; Signal transduction; MAPK signaling pathway [PATH:ko04010]Environmental Information Processing; Signal transduction; MAPK signaling pathway - yeast [PATH:ko04011]Environmental Information Processing; Signal transduction; ErbB signaling pathway [PATH:ko04012]Environmental Information Processing; Sign…	{YHL007c; KOG0578 p21-activated serine/threonine protein kinase T Signal transduction mechanisms ;}	{NA}	{GO:0016773; phosphotransferase activity, alcohol group as acceptor; molecular_function GO:0006468; protein phosphorylation; biological_process GO:0016818; hydrolase activity, acting on acid anhydrides, in phosphorus-containing anhydrides; molecular_function GO:0016020; membrane; cellular_component GO:0005524; ATP binding; molecular_function GO:0009103; lipopolysaccharide biosynthetic process; bi…	{NA}	{fgenesh1_pg.8_#_209; [Pleurotus ostreatus PC9]}	{NA}	{NA}
SE.1A0709	{Contig11:298273:306136:-}	{gi|527299882|gb|EPT00680.1|; hypothetical protein [Fomitopsis pinicola FP-58527 SS1, FOMPIDRAFT_1016319]}	{NA}	{NA}	{NA}	{GO:0005515; protein binding; molecular_function GO:0016773; phosphotransferase activity, alcohol group as acceptor; molecular_function}	{NA}	{NA}	{NA}	{NA}
SE.1A0710	{Contig11:307863:310051:-}	{NA}	{NA}	{NA}	{NA}	{GO:0004674; protein serine/threonine kinase activity; molecular_function}	{NA}	{NA}	{NA}	{NA}
SE.1A0711	{Contig11:310373:312883:+}	{gi|646305540|gb|KDQ26686.1|; hypothetical protein [Pleurotus ostreatus PC15, PLEOSDRAFT_1065992]}	{NA}	{NA}	{NA}	{GO:0006629; lipid metabolic process; biological_process GO:0006505; GPI anchor metabolic process; biological_process GO:0004806; triglyceride lipase activity; molecular_function GO:0006886; intracellular protein transport; biological_process GO:0016788; hydrolase activity, acting on ester bonds; molecular_function}	{NA}	{NA}	{NA}	{NA}
SE.1A0712	{Contig11:315210:320194:+}	{gi|648166973|gb|KDR80637.1|; hypothetical protein [Galerina marginata CBS 339.88, GALMADRAFT_240985]}	{NA}	{NA}	{NA}	{GO:0005524; ATP binding; molecular_function GO:0004518; nuclease activity; molecular_function GO:0006355; regulation of transcription, DNA-dependent; biological_process GO:0008270; zinc ion binding; molecular_function GO:0016787; hydrolase activity; molecular_function GO:0003677; DNA binding; molecular_function GO:0005634; nucleus; cellular_component GO:0006281; DNA repair; biological_process}	{NA}	{NA}	{NA}	{NA}
SE.1A0713	{Contig11:320419:321546:-}	{gi|403419501|emb|CCM06201.1|; predicted protein [Fibroporia radiculosa]}	{lbc:LACBIDRAFT_182086; K02987 RP-S4e, RPS4 small subunit ribosomal protein S4e -- Genetic Information Processing; Translation; Ribosome [PATH:ko03010]}	{SPBC19F8.08; KOG0378 40S ribosomal protein S4 J Translation, ribosomal structure and biogenesis ;}	{NA}	{GO:0003723; RNA binding; molecular_function}	{PHI:6076; RPS41 EAK98088 5476 Candida albicans reduced virulence}	{NA}	{NA}	{NA}
SE.1A0714	{Contig11:322306:324194:+}	{gi|648162676|gb|KDR76375.1|; hypothetical protein [Galerina marginata CBS 339.88, GALMADRAFT_268015]}	{NA}	{NA}	{NA}	{NA}	{NA}	{NA}	{NA}	{NA}
SE.1A0715	{Contig11:324480:326159:+}	{gi|628860032|ref|XP_007775655.1|; hypothetical protein [Coniophora puteana RWD-64-598 SS2, CONPUDRAFT_160342]}	{NA}	{NA}	{NA}	{NA}	{NA}	{NA}	{NA}	{NA}
SE.1A0716	{Contig11:326977:328464:+}	{gi|170086742|ref|XP_001874594.1|; predicted protein [Laccaria bicolor S238N-H82]}	{NA}	{SPBC83.11; KOG1441 Glucose-6-phosphate/phosphate and phosphoenolpyruvate/phosphate antiporter GE Carbohydrate transport and metabolism ; Amino acid transport and metabolism ;}	{gnl|TC-DB|O94695; 2.A.7.9.18 Putative transporter C83.11 OS=Schizosaccharomyces pombe (strain 972 / ATCC 24843) GN=SPBC83.11 PE=1 SV=1}	{GO:0055085; transmembrane transport; biological_process GO:0019684; photosynthesis, light reaction; biological_process GO:0016168; chlorophyll binding; molecular_function GO:0009521; photosystem; cellular_component GO:0009767; photosynthetic electron transport chain; biological_process GO:0016020; membrane; cellular_component}	{NA}	{NA}	{NA}	{NA}
SE.1A0717	{Contig11:31703:32470:-}	{gi|449547315|gb|EMD38283.1|; hypothetical protein [Ceriporiopsis subvermispora B, CERSUDRAFT_113451]}	{ppl:POSPLDRAFT_134908; K03094 SKP1, CBF3D S-phase kinase-associated protein 1 -- Cellular Processes; Cell growth and death; Cell cycle [PATH:ko04110]Cellular Processes; Cell growth and death; Cell cycle - yeast [PATH:ko04111]Cellular Processes; Cell growth and death; Oocyte meiosis [PATH:ko04114]Genetic Information Processing; Folding, sorting and degradation; Ubiquitin mediated proteolysis [PAT…	{SPBC409.05; KOG1724 SCF ubiquitin ligase, Skp1 component O Posttranslational modification, protein turnover, chaperones ;}	{NA}	{GO:0006511; ubiquitin-dependent protein catabolic process; biological_process}	{NA}	{NA}	{NA}	{NA}
SE.1A0718	{Contig11:328928:329999:-}	{gi|121708848|ref|XP_001272266.1|; conserved hypothetical protein [Aspergillus clavatus NRRL 1]}	{NA}	{NA}	{NA}	{NA}	{NA}	{NA}	{NA}	{NA}
SE.1A0719	{Contig11:330333:330902:+}	{gi|646389795|gb|KDQ54518.1|; hypothetical protein [Jaapia argillacea MUCL 33604, JAAARDRAFT_38192]}	{NA}	{NA}	{NA}	{NA}	{NA}	{NA}	{NA}	{NA}
SE.1A0720	{Contig11:331981:336244:+}	{gi|648166858|gb|KDR80522.1|; hypothetical protein [Galerina marginata CBS 339.88, GALMADRAFT_240825]}	{lbc:LACBIDRAFT_305524; K10777 LIG4, DNL4 DNA ligase 4 6.5.1.1 Genetic Information Processing; Replication and repair; Non-homologous end-joining [PATH:ko03450]}	{NA}	{NA}	{GO:0005524; ATP binding; molecular_function GO:0003677; DNA binding; molecular_function GO:0006310; DNA recombination; biological_process GO:0006281; DNA repair; biological_process GO:0003910; DNA ligase (ATP) activity; molecular_function}	{NA}	{NA}	{NA}	{NA}
SE.1A0721	{Contig11:336902:339770:+}	{gi|170086846|ref|XP_001874646.1|; predicted protein [Laccaria bicolor S238N-H82]}	{NA}	{NA}	{NA}	{GO:0043565; sequence-specific DNA binding; molecular_function GO:0003700; sequence-specific DNA binding transcription factor activity; molecular_function GO:0006355; regulation of transcription, DNA-dependent; biological_process}	{NA}	{NA}	{NA}	{NA}
SE.1A0722	{Contig11:339982:341326:-}	{gi|646303825|gb|KDQ24973.1|; hypothetical protein [Pleurotus ostreatus PC15, PLEOSDRAFT_160996]}	{NA}	{NA}	{NA}	{GO:0016021; integral to membrane; cellular_component GO:0004659; prenyltransferase activity; molecular_function}	{NA}	{NA}	{NA}	{NA}
SE.1A0723	{Contig11:347783:349839:+}	{gi|597904508|ref|XP_007299553.1|; S-adenosyl-L-methionine-dependent methyltransferase [Stereum hirsutum FP-91666 SS1]}	{NA}	{NA}	{NA}	{GO:0008171; O-methyltransferase activity; molecular_function GO:0046983; protein dimerization activity; molecular_function GO:0006351; transcription, DNA-dependent; biological_process GO:0003677; DNA binding; molecular_function GO:0003899; DNA-directed RNA polymerase activity; molecular_function}	{NA}	{NA}	{NA}	{NA}
SE.1A0724	{Contig11:354157:354665:+}	{gi|646303825|gb|KDQ24973.1|; hypothetical protein [Pleurotus ostreatus PC15, PLEOSDRAFT_160996]}	{NA}	{NA}	{NA}	{GO:0016021; integral to membrane; cellular_component GO:0004659; prenyltransferase activity; molecular_function}	{NA}	{NA}	{NA}	{NA}
SE.1A0725	{Contig11:354853:358610:-}	{gi|170086850|ref|XP_001874648.1|; predicted protein [Laccaria bicolor S238N-H82]}	{lbc:LACBIDRAFT_182440; K12828 SF3B1, SAP155 splicing factor 3B subunit 1 -- Genetic Information Processing; Transcription; Spliceosome [PATH:ko03040]}	{Hs6912654; KOG0213 Splicing factor 3b, subunit 1 A RNA processing and modification ;}	{NA}	{GO:0016192; vesicle-mediated transport; biological_process GO:0004674; protein serine/threonine kinase activity; molecular_function GO:0005515; protein binding; molecular_function GO:0030117; membrane coat; cellular_component GO:0006886; intracellular protein transport; biological_process}	{NA}	{NA}	{NA}	{NA}
SE.1A0726	{Contig11:359376:364646:+}	{NA}	{NA}	{NA}	{NA}	{GO:0006468; protein phosphorylation; biological_process GO:0005524; ATP binding; molecular_function GO:0005667; transcription factor complex; cellular_component GO:0003700; sequence-specific DNA binding transcription factor activity; molecular_function GO:0006355; regulation of transcription, DNA-dependent; biological_process GO:0016773; phosphotransferase activity, alcohol group as acceptor; mo…	{NA}	{NA}	{NA}	{NA}
SE.1A0727	{Contig11:365595:369496:-}	{NA}	{NA}	{NA}	{NA}	{GO:0003676; nucleic acid binding; molecular_function GO:0046872; metal ion binding; molecular_function}	{NA}	{NA}	{NA}	{NA}
SE.1A0728	{Contig12:9679:13956:-}	{NA}	{NA}	{NA}	{NA}	{GO:0005524; ATP binding; molecular_function GO:0008026; ATP-dependent helicase activity; molecular_function GO:0016787; hydrolase activity; molecular_function GO:0003676; nucleic acid binding; molecular_function GO:0003677; DNA binding; molecular_function GO:0004386; helicase activity; molecular_function}	{NA}	{NA}	{NA}	{NA}
SE.1A0729	{Contig12:18145:20214:-}	{gi|170092879|ref|XP_001877661.1|; predicted protein [Laccaria bicolor S238N-H82]}	{NA}	{NA}	{NA}	{NA}	{NA}	{NA}	{NA}	{NA}
SE.1A0730	{Contig12:51253:51925:-}	{NA}	{NA}	{NA}	{NA}	{NA}	{NA}	{NA}	{YES}	{NA}
SE.1A0731	{Contig12:54006:56313:-}	{NA}	{NA}	{NA}	{NA}	{NA}	{NA}	{NA}	{NA}	{NA}
SE.1A0732	{Contig12:57988:63295:+}	{gi|598039493|ref|XP_007349119.1|; DNA/RNA polymerase [Auricularia delicata TFB-10046 SS5]}	{NA}	{NA}	{NA}	{GO:0046872; metal ion binding; molecular_function GO:0015074; DNA integration; biological_process}	{NA}	{NA}	{NA}	{NA}
SE.1A0733	{Contig12:66706:67696:+}	{NA}	{NA}	{NA}	{NA}	{GO:0003777; microtubule motor activity; molecular_function GO:0005524; ATP binding; molecular_function GO:0007018; microtubule-based movement; biological_process GO:0008017; microtubule binding; molecular_function}	{PHI:465; KIN2 AAB63337 5270 Ustilago maydis reduced virulence}	{NA}	{YES}	{NA}
SE.1A0734	{Contig12:73557:76382:-}	{gi|568449640|ref|XP_006459004.1|; hypothetical protein [Agaricus bisporus var. bisporus H97, AGABI2DRAFT_66018]}	{NA}	{NA}	{NA}	{NA}	{NA}	{NA}	{NA}	{NA}
SE.1A0735	{Contig12:78331:83308:+}	{NA}	{NA}	{NA}	{NA}	{NA}	{NA}	{NA}	{NA}	{NA}
SE.1A0736	{Contig12:87800:89149:+}	{NA}	{NA}	{NA}	{NA}	{NA}	{NA}	{NA}	{NA}	{NA}
SE.1A0737	{Contig12:90345:90963:-}	{NA}	{NA}	{NA}	{NA}	{NA}	{NA}	{NA}	{NA}	{NA}
SE.1A0738	{Contig12:91580:93140:-}	{NA}	{NA}	{NA}	{NA}	{NA}	{NA}	{NA}	{NA}	{NA}
SE.1A0739	{Contig12:94201:95478:+}	{NA}	{NA}	{NA}	{NA}	{NA}	{NA}	{NA}	{NA}	{NA}
SE.1A0740	{Contig12:97235:97606:+}	{NA}	{NA}	{NA}	{NA}	{NA}	{NA}	{NA}	{NA}	{NA}
SE.1A0741	{Contig12:99302:101593:-}	{NA}	{NA}	{NA}	{NA}	{GO:0016021; integral to membrane; cellular_component GO:0006950; response to stress; biological_process}	{NA}	{NA}	{NA}	{NA}
SE.1A0742	{Contig12:104205:107717:-}	{NA}	{NA}	{NA}	{NA}	{GO:0020037; heme binding; molecular_function GO:0005524; ATP binding; molecular_function GO:0003774; motor activity; molecular_function GO:0016459; myosin complex; cellular_component}	{NA}	{NA}	{NA}	{NA}
SE.1A0743	{Contig12:110576:111837:+}	{gi|597930644|ref|XP_007319666.1|; hypothetical protein [Serpula lacrymans]}	{NA}	{NA}	{NA}	{NA}	{NA}	{NA}	{NA}	{NA}
SE.1A0744	{Contig12:114255:115275:+}	{gi|170084157|ref|XP_001873302.1|; predicted protein [Laccaria bicolor S238N-H82]}	{NA}	{NA}	{NA}	{GO:0031461; cullin-RING ubiquitin ligase complex; cellular_component GO:0031625; ubiquitin protein ligase binding; molecular_function GO:0006511; ubiquitin-dependent protein catabolic process; biological_process}	{NA}	{NA}	{NA}	{NA}
SE.1A0745	{Contig12:119453:121107:+}	{NA}	{NA}	{NA}	{NA}	{NA}	{NA}	{NA}	{NA}	{NA}
SE.1A0746	{Contig12:128081:129573:+}	{gi|170099648|ref|XP_001881042.1|; predicted protein [Laccaria bicolor S238N-H82]}	{NA}	{NA}	{NA}	{NA}	{NA}	{NA}	{NA}	{NA}
SE.1A0747	{Contig12:134864:139567:+}	{gi|648165337|gb|KDR79017.1|; hypothetical protein [Galerina marginata CBS 339.88, GALMADRAFT_64374]}	{NA}	{NA}	{NA}	{GO:0008171; O-methyltransferase activity; molecular_function GO:0010508; positive regulation of autophagy; biological_process}	{NA}	{NA}	{NA}	{NA}
SE.1A0748	{Contig12:152058:152840:+}	{NA}	{NA}	{NA}	{NA}	{GO:0006511; ubiquitin-dependent protein catabolic process; biological_process}	{NA}	{NA}	{NA}	{NA}
SE.1A0749	{Contig12:153232:156472:-}	{gi|630359145|ref|XP_007868847.1|; hypothetical protein [Gloeophyllum trabeum ATCC 11539, GLOTRDRAFT_79649]}	{NA}	{NA}	{NA}	{NA}	{NA}	{NA}	{NA}	{NA}
SE.1A0750	{Contig12:156644:159617:+}	{NA}	{NA}	{NA}	{NA}	{NA}	{NA}	{NA}	{NA}	{NA}
SE.1A0751	{Contig12:162021:162388:-}	{gi|630364545|ref|XP_007871547.1|; hypothetical protein GLOTRDRAFT_51224, partial [Gloeophyllum trabeum ATCC 11539]}	{NA}	{NA}	{NA}	{GO:0043565; sequence-specific DNA binding; molecular_function GO:0006352; transcription initiation, DNA-dependent; biological_process GO:0006310; DNA recombination; biological_process GO:0003677; DNA binding; molecular_function GO:0005622; intracellular; cellular_component GO:0045892; negative regulation of transcription, DNA-dependent; biological_process GO:0006355; regulation of transcription,…	{NA}	{NA}	{NA}	{NA}
SE.1A0752	{Contig12:162966:164106:-}	{gi|629083154|gb|KCW49599.1|; hypothetical protein [Eucalyptus grandis, EUGRSUZ_K03124]}	{cfa:612100; K04079 htpG, HSP90A molecular chaperone HtpG -- Genetic Information Processing; Folding, sorting and degradation; Protein processing in endoplasmic reticulum [PATH:ko04141]Environmental Information Processing; Signal transduction; PI3K-Akt signaling pathway [PATH:ko04151]Organismal Systems; Immune system; Antigen processing and presentation [PATH:ko04612]Organismal Systems; Immune sy…	{Hs20545837_2; KOG0019 Molecular chaperone (HSP90 family) O Posttranslational modification, protein turnover, chaperones ;}	{NA}	{GO:0006950; response to stress; biological_process GO:0051082; unfolded protein binding; molecular_function GO:0006457; protein folding; biological_process GO:0005524; ATP binding; molecular_function}	{PHI:463; HSP90 AAA02743 4932 Saccharomyces cerevisiae increased virulence (hypervirulence)}	{NA}	{NA}	{NA}
SE.1A0753	{Contig12:164903:165744:-}	{gi|599345392|ref|XP_007389656.1|; hypothetical protein [Phanerochaete carnosa HHB-10118-sp, PHACADRAFT_189306]}	{NA}	{NA}	{NA}	{GO:0046983; protein dimerization activity; molecular_function}	{NA}	{NA}	{NA}	{NA}
SE.1A0754	{Contig12:166565:169524:-}	{gi|636615623|ref|XP_008038946.1|; hypothetical protein TRAVEDRAFT_101714, partial [Trametes versicolor FP-101664 SS1]}	{NA}	{NA}	{NA}	{GO:0005622; intracellular; cellular_component GO:0007264; small GTPase mediated signal transduction; biological_process GO:0005099; Ras GTPase activator activity; molecular_function}	{NA}	{NA}	{NA}	{NA}
SE.1A0755	{Contig12:170472:174514:+}	{gi|170095345|ref|XP_001878893.1|; predicted protein [Laccaria bicolor S238N-H82]}	{NA}	{NA}	{NA}	{GO:0003676; nucleic acid binding; molecular_function GO:0006355; regulation of transcription, DNA-dependent; biological_process}	{NA}	{NA}	{NA}	{NA}
SE.1A0756	{Contig12:176090:179063:-}	{NA}	{NA}	{NA}	{NA}	{NA}	{NA}	{NA}	{NA}	{NA}
SE.1A0757	{Contig12:179235:182475:+}	{gi|630359145|ref|XP_007868847.1|; hypothetical protein [Gloeophyllum trabeum ATCC 11539, GLOTRDRAFT_79649]}	{NA}	{NA}	{NA}	{NA}	{NA}	{NA}	{NA}	{NA}
SE.1A0758	{Contig12:184625:187713:-}	{NA}	{NA}	{NA}	{NA}	{NA}	{NA}	{NA}	{NA}	{NA}
SE.1A0759	{Contig12:192600:194923:-}	{gi|630364109|ref|XP_007871329.1|; hypothetical protein [Gloeophyllum trabeum ATCC 11539, GLOTRDRAFT_50901]}	{NA}	{NA}	{NA}	{NA}	{NA}	{NA}	{NA}	{NA}
SE.1A0760	{Contig12:197521:200609:+}	{NA}	{NA}	{NA}	{NA}	{NA}	{NA}	{NA}	{NA}	{NA}
SE.1A0761	{Contig12:204349:204946:+}	{NA}	{NA}	{NA}	{NA}	{NA}	{NA}	{NA}	{NA}	{NA}
SE.1A0762	{Contig12:209252:209669:+}	{NA}	{NA}	{NA}	{NA}	{GO:0000160; two-component signal transduction system (phosphorelay); biological_process GO:0006355; regulation of transcription, DNA-dependent; biological_process GO:0000156; two-component response regulator activity; molecular_function}	{NA}	{NA}	{NA}	{NA}
SE.1A0763	{Contig12:214766:216653:+}	{gi|691788099|emb|CDO75561.1|; hypothetical protein [Trametes cinnabarina, BN946_scf184858.g1]}	{NA}	{NA}	{NA}	{GO:0015074; DNA integration; biological_process}	{NA}	{NA}	{NA}	{NA}
SE.1A0764	{Contig12:216749:218272:-}	{NA}	{NA}	{NA}	{NA}	{NA}	{NA}	{NA}	{NA}	{NA}
SE.1A0765	{Contig12:227492:228277:+}	{NA}	{NA}	{NA}	{NA}	{NA}	{NA}	{NA}	{NA}	{NA}
SE.1A0766	{Contig12:228963:231435:-}	{NA}	{NA}	{NA}	{NA}	{NA}	{NA}	{NA}	{NA}	{NA}
SE.1A0767	{Contig12:235875:236915:+}	{NA}	{NA}	{NA}	{NA}	{NA}	{NA}	{NA}	{NA}	{NA}
SE.1A0768	{Contig12:238209:241560:+}	{NA}	{NA}	{NA}	{NA}	{GO:0005097; Rab GTPase activator activity; molecular_function GO:0032313; regulation of Rab GTPase activity; biological_process}	{NA}	{NA}	{NA}	{NA}
SE.1A0769	{Contig12:248304:248987:+}	{NA}	{NA}	{NA}	{NA}	{GO:0016020; membrane; cellular_component GO:0009405; pathogenesis; biological_process}	{NA}	{NA}	{NA}	{NA}
SE.1A0770	{Contig12:250226:250596:-}	{NA}	{NA}	{NA}	{NA}	{NA}	{NA}	{NA}	{NA}	{NA}
SE.1A0771	{Contig12:251673:253696:-}	{gi|648164320|gb|KDR78005.1|; hypothetical protein [Galerina marginata CBS 339.88, GALMADRAFT_155034]}	{NA}	{NA}	{NA}	{NA}	{NA}	{NA}	{NA}	{NA}
SE.1A0772	{Contig12:254244:256497:+}	{NA}	{NA}	{NA}	{NA}	{GO:0004674; protein serine/threonine kinase activity; molecular_function GO:0006468; protein phosphorylation; biological_process GO:0005524; ATP binding; molecular_function}	{NA}	{NA}	{NA}	{NA}
SE.1A0773	{Contig12:257385:258572:-}	{gi|514785445|ref|XP_005028791.1|; PREDICTED: spore wall protein 2-like [Anas platyrhynchos]}	{NA}	{NA}	{NA}	{GO:0004842; ubiquitin-protein ligase activity; molecular_function GO:0046872; metal ion binding; molecular_function GO:0000184; nuclear-transcribed mRNA catabolic process, nonsense-mediated decay; biological_process GO:0016567; protein ubiquitination; biological_process}	{NA}	{NA}	{NA}	{NA}
SE.1A0774	{Contig12:258917:261993:+}	{gi|170099836|ref|XP_001881136.1|; coiled-coil protein [Laccaria bicolor S238N-H82]}	{NA}	{NA}	{NA}	{GO:0019898; extrinsic to membrane; cellular_component GO:0008092; cytoskeletal protein binding; molecular_function GO:0033179; proton-transporting V-type ATPase, V0 domain; cellular_component GO:0006914; autophagy; biological_process GO:0006260; DNA replication; biological_process GO:0005737; cytoplasm; cellular_component GO:0016020; membrane; cellular_component GO:0055114; oxidation-reduction p…	{NA}	{NA}	{NA}	{NA}
SE.1A0775	{Contig12:264411:265039:+}	{NA}	{NA}	{NA}	{NA}	{GO:0016887; ATPase activity; molecular_function GO:0005524; ATP binding; molecular_function}	{NA}	{NA}	{NA}	{NA}
SE.1A0776	{Contig12:268269:272087:-}	{NA}	{NA}	{NA}	{NA}	{NA}	{NA}	{NA}	{NA}	{NA}
SE.1A0777	{Contig12:274144:276351:+}	{NA}	{NA}	{NA}	{NA}	{GO:0046872; metal ion binding; molecular_function GO:0005634; nucleus; cellular_component GO:0016021; integral to membrane; cellular_component GO:0006355; regulation of transcription, DNA-dependent; biological_process}	{NA}	{NA}	{NA}	{NA}
SE.1A0778	{Contig12:276361:279827:-}	{gi|646395230|gb|KDQ59561.1|; hypothetical protein [Jaapia argillacea MUCL 33604, JAAARDRAFT_205592]}	{NA}	{NA}	{NA}	{GO:0005515; protein binding; molecular_function GO:0003964; RNA-directed DNA polymerase activity; molecular_function GO:0005543; phospholipid binding; molecular_function GO:0032065; cortical protein anchoring; biological_process GO:0005938; cell cortex; cellular_component GO:0006278; RNA-dependent DNA replication; biological_process}	{NA}	{NA}	{NA}	{NA}
SE.1A0779	{Contig12:294024:303555:-}	{NA}	{NA}	{NA}	{NA}	{GO:0005524; ATP binding; molecular_function GO:0008026; ATP-dependent helicase activity; molecular_function GO:0003676; nucleic acid binding; molecular_function}	{NA}	{NA}	{NA}	{NA}
SE.1A0780	{Contig12:306279:306617:+}	{NA}	{NA}	{NA}	{NA}	{NA}	{NA}	{NA}	{NA}	{NA}
SE.1A0781	{Contig12:309269:311316:+}	{gi|599124574|ref|XP_007389455.1|; hypothetical protein [Punctularia strigosozonata HHB-11173 SS5, PUNSTDRAFT_139665]}	{NA}	{NA}	{NA}	{GO:0006313; transposition, DNA-mediated; biological_process GO:0003677; DNA binding; molecular_function GO:0004803; transposase activity; molecular_function}	{NA}	{NA}	{NA}	{NA}
SE.1A0782	{Contig12:312409:313319:-}	{NA}	{NA}	{NA}	{NA}	{NA}	{NA}	{NA}	{NA}	{NA}
SE.1A0783	{Contig12:314052:314578:-}	{NA}	{NA}	{NA}	{NA}	{NA}	{NA}	{NA}	{NA}	{NA}
SE.1A0784	{Contig12:352461:358230:-}	{gi|597913763|ref|XP_007304180.1|; hypothetical protein [Stereum hirsutum FP-91666 SS1, STEHIDRAFT_139357]}	{NA}	{NA}	{NA}	{GO:0003676; nucleic acid binding; molecular_function}	{NA}	{NA}	{NA}	{NA}
SE.1A0785	{Contig12:359852:360664:+}	{NA}	{NA}	{NA}	{NA}	{NA}	{NA}	{NA}	{NA}	{NA}
SE.1A0786	{Contig12:366777:367803:+}	{gi|449549223|gb|EMD40189.1|; hypothetical protein [Ceriporiopsis subvermispora B, CERSUDRAFT_112397]}	{NA}	{NA}	{NA}	{NA}	{NA}	{NA}	{YES}	{NA}
SE.1A0787	{Contig12:370134:371357:-}	{gi|646305369|gb|KDQ26515.1|; hypothetical protein [Pleurotus ostreatus PC15, PLEOSDRAFT_159568]}	{ppl:POSPLDRAFT_100591; K06889 K06889 -- -- --}	{NA}	{NA}	{GO:0006886; intracellular protein transport; biological_process GO:0008152; NA GO:0006505; GPI anchor metabolic process; biological_process GO:0006508; proteolysis; biological_process GO:0016787; hydrolase activity; molecular_function GO:0016788; hydrolase activity, acting on ester bonds; molecular_function GO:0008236; serine-type peptidase activity; molecular_function GO:0004806; triglyceride l…	{NA}	{NA}	{NA}	{NA}
SE.1A0788	{Contig12:371469:374782:+}	{gi|302697995|ref|XP_003038676.1|; hypothetical protein [Schizophyllum commune H4-8, SCHCODRAFT_64572]}	{scm:SCHCODRAFT_64572; K12855 PRPF6, PRP6 pre-mRNA-processing factor 6 -- Genetic Information Processing; Transcription; Spliceosome [PATH:ko03040]}	{NA}	{NA}	{GO:0000398; nuclear mRNA splicing, via spliceosome; biological_process GO:0005634; nucleus; cellular_component GO:0005515; protein binding; molecular_function}	{NA}	{NA}	{NA}	{NA}
SE.1A0789	{Contig12:375321:377821:+}	{gi|646395526|gb|KDQ59857.1|; hypothetical protein [Jaapia argillacea MUCL 33604, JAAARDRAFT_33431]}	{pic:PICST_43272; K08369 ydjE MFS transporter, putative metabolite:H+ symporter -- --}	{SPAPB1E7.08c; KOG0253 Synaptic vesicle transporter SV2 (major facilitator superfamily) R General function prediction only ;}	{gnl|TC-DB|Q9C101; 2.A.1.19.38 Uncharacterized MFS-type transporter PB1E7.08c OS=Schizosaccharomyces pombe (strain 972 / ATCC 24843) GN=SPAPB1E7.08c PE=1 SV=1}	{GO:0004807; triose-phosphate isomerase activity; molecular_function GO:0016021; integral to membrane; cellular_component GO:0008152; NA GO:0022857; transmembrane transporter activity; molecular_function GO:0055085; transmembrane transport; biological_process}	{NA}	{NA}	{NA}	{NA}
SE.1A0790	{Contig12:378986:379809:+}	{gi|630186727|ref|XP_007847176.1|; hypothetical protein [Moniliophthora roreri MCA 2997, Moror_1653]}	{NA}	{NA}	{NA}	{GO:0004671; protein C-terminal S-isoprenylcysteine carboxyl O-methyltransferase activity; molecular_function GO:0006481; C-terminal protein methylation; biological_process GO:0016020; membrane; cellular_component GO:0016021; integral to membrane; cellular_component}	{NA}	{NA}	{NA}	{NA}
SE.1A0791	{Contig12:382338:383780:-}	{gi|595780108|ref|XP_007268597.1|; PLP-dependent transferase [Fomitiporia mediterranea MF3/22]}	{sme:SMc01969; K00837 E2.6.1.- -- -- --}	{NA}	{NA}	{GO:0030170; pyridoxal phosphate binding; molecular_function GO:0016829; lyase activity; molecular_function GO:0008152; NA GO:0006520; cellular amino acid metabolic process; biological_process GO:0009058; biosynthetic process; biological_process}	{NA}	{NA}	{NA}	{NA}
SE.1A0792	{Contig12:384768:387334:+}	{gi|449549063|gb|EMD40029.1|; hypothetical protein [Ceriporiopsis subvermispora B, CERSUDRAFT_81330]}	{lbc:LACBIDRAFT_151694; K00102 E1.1.2.4, dld D-lactate dehydrogenase (cytochrome) 1.1.2.4 Metabolism; Carbohydrate metabolism; Pyruvate metabolism [PATH:ko00620]}	{At5g06580; KOG1231 Proteins containing the FAD binding domain C Energy production and conversion ;}	{NA}	{GO:0055114; oxidation-reduction process; biological_process GO:0003824; NA GO:0008762; UDP-N-acetylmuramate dehydrogenase activity; molecular_function GO:0050660; flavin adenine dinucleotide binding; molecular_function GO:0016491; oxidoreductase activity; molecular_function}	{NA}	{NA}	{NA}	{NA}
SE.1A0793	{Contig12:387494:389127:-}	{gi|170097611|ref|XP_001880025.1|; predicted protein [Laccaria bicolor S238N-H82]}	{lbc:LACBIDRAFT_293911; K03250 EIF3E, INT6 translation initiation factor 3 subunit E -- Genetic Information Processing; Translation; RNA transport [PATH:ko03013]Human Diseases; Infectious diseases; Hepatitis C [PATH:ko05160]}	{Hs4503521; KOG2758 Translation initiation factor 3, subunit e (eIF-3e) J Translation, ribosomal structure and biogenesis ;}	{NA}	{GO:0005515; protein binding; molecular_function}	{NA}	{NA}	{NA}	{NA}
SE.1A0794	{Contig12:389243:390283:+}	{gi|170091562|ref|XP_001877003.1|; predicted protein [Laccaria bicolor S238N-H82]}	{lbc:LACBIDRAFT_231097; K09660 MPDU1 mannose-P-dolichol utilization defect 1 -- --}	{NA}	{gnl|TC-DB|Q60441; 2.A.43.3.1 MANNOSE-P-DOLICHOL UTILIZATION DEFECT 1 PROTEIN (SUPPRESSOR OF LEC15 AND LEC35 GLYCOSYLATION MUTATION) (SL15) - Cricetulus griseus (Chinese hamster).}	{GO:0006621; protein retention in ER lumen; biological_process GO:0016021; integral to membrane; cellular_component GO:0046923; ER retention sequence binding; molecular_function}	{PHI:1561; GzOB001 FGSG_00276 5518 Fusarium graminearum unaffected pathogenicity}	{NA}	{NA}	{NA}
SE.1A0795	{Contig12:390774:392099:+}	{gi|648169623|gb|KDR83263.1|; hypothetical protein [Galerina marginata CBS 339.88, GALMADRAFT_239130]}	{NA}	{NA}	{NA}	{GO:0016021; integral to membrane; cellular_component GO:0006950; response to stress; biological_process}	{NA}	{NA}	{NA}	{NA}
SE.1A0796	{Contig12:392945:393707:-}	{gi|648169623|gb|KDR83263.1|; hypothetical protein [Galerina marginata CBS 339.88, GALMADRAFT_239130]}	{NA}	{NA}	{NA}	{GO:0016021; integral to membrane; cellular_component GO:0006950; response to stress; biological_process}	{NA}	{NA}	{NA}	{NA}
SE.1A0797	{Contig12:394347:395399:-}	{gi|646301828|gb|KDQ22979.1|; hypothetical protein [Pleurotus ostreatus PC15, PLEOSDRAFT_53399]}	{NA}	{NA}	{NA}	{GO:0006098; pentose-phosphate shunt; biological_process GO:0004616; phosphogluconate dehydrogenase (decarboxylating) activity; molecular_function GO:0006071; glycerol metabolic process; biological_process GO:0051287; NAD binding; molecular_function GO:0044237; cellular metabolic process; biological_process GO:0003824; NA GO:0050662; coenzyme binding; molecular_function GO:0016616; oxidoreductase…	{NA}	{NA}	{NA}	{NA}
SE.1A0798	{Contig12:401640:404055:+}	{gi|646309320|gb|KDQ30463.1|; hypothetical protein [Pleurotus ostreatus PC15, PLEOSDRAFT_1062486]}	{scm:SCHCODRAFT_17831; K01626 E2.5.1.54, aroF, aroG, aroH 3-deoxy-7-phosphoheptulonate synthase 2.5.1.54 Metabolism; Amino acid metabolism; Phenylalanine, tyrosine and tryptophan biosynthesis [PATH:ko00400]Metabolism; Overview; Biosynthesis of amino acids [PATH:ko01230]}	{NA}	{NA}	{GO:0009073; aromatic amino acid family biosynthetic process; biological_process GO:0003849; 3-deoxy-7-phosphoheptulonate synthase activity; molecular_function}	{NA}	{NA}	{NA}	{NA}
SE.1A0799	{Contig12:404154:407998:-}	{gi|630362591|ref|XP_007870570.1|; HECT-domain-containing protein [Gloeophyllum trabeum ATCC 11539]}	{cci:CC1G_12119; K10589 UBE3C ubiquitin-protein ligase E3 C 6.3.2.19 Genetic Information Processing; Folding, sorting and degradation; Ubiquitin mediated proteolysis [PATH:ko04120]}	{SPAC167.07c; KOG0942 E3 ubiquitin protein ligase O Posttranslational modification, protein turnover, chaperones ;}	{NA}	{GO:0004842; ubiquitin-protein ligase activity; molecular_function GO:0005515; protein binding; molecular_function}	{NA}	{NA}	{NA}	{NA}
SE.1A0800	{Contig12:408276:408830:-}	{gi|646389795|gb|KDQ54518.1|; hypothetical protein [Jaapia argillacea MUCL 33604, JAAARDRAFT_38192]}	{NA}	{NA}	{NA}	{NA}	{NA}	{NA}	{YES}	{NA}
SE.1A0801	{Contig12:410387:413760:-}	{gi|646386196|gb|KDQ51272.1|; hypothetical protein [Jaapia argillacea MUCL 33604, JAAARDRAFT_140530]}	{NA}	{NA}	{NA}	{GO:0044237; cellular metabolic process; biological_process GO:0003824; NA GO:0050662; coenzyme binding; molecular_function GO:0008152; NA}	{NA}	{NA}	{NA}	{NA}
SE.1A0802	{Contig12:416024:417557:+}	{gi|630359081|ref|XP_007868815.1|; NAD P-binding protein [Gloeophyllum trabeum ATCC 11539]}	{lbc:LACBIDRAFT_185826; K07119 K07119 -- -- --}	{NA}	{NA}	{GO:0008270; zinc ion binding; molecular_function GO:0055114; oxidation-reduction process; biological_process GO:0016491; oxidoreductase activity; molecular_function}	{NA}	{NA}	{NA}	{NA}
SE.1A0803	{Contig12:417925:419563:+}	{gi|170108939|ref|XP_001885677.1|; predicted protein [Laccaria bicolor S238N-H82]}	{lbc:LACBIDRAFT_185826; K07119 K07119 -- -- --}	{NA}	{NA}	{GO:0008270; zinc ion binding; molecular_function GO:0006813; potassium ion transport; biological_process GO:0055114; oxidation-reduction process; biological_process GO:0016491; oxidoreductase activity; molecular_function}	{NA}	{NA}	{NA}	{NA}
SE.1A0804	{Contig12:421211:422906:+}	{gi|646304229|gb|KDQ25376.1|; hypothetical protein [Pleurotus ostreatus PC15, PLEOSDRAFT_1113424]}	{NA}	{NA}	{NA}	{GO:0005506; iron ion binding; molecular_function GO:0055114; oxidation-reduction process; biological_process GO:0016705; oxidoreductase activity, acting on paired donors, with incorporation or reduction of molecular oxygen; molecular_function GO:0020037; heme binding; molecular_function}	{NA}	{estExt_Genewise1.C_70261; [Pleurotus ostreatus]}	{NA}	{NA}
SE.1A0805	{Contig12:423015:424979:-}	{gi|170088765|ref|XP_001875605.1|; predicted protein [Laccaria bicolor S238N-H82]}	{NA}	{NA}	{NA}	{GO:0016846; carbon-sulfur lyase activity; molecular_function GO:0005515; protein binding; molecular_function GO:0008152; NA}	{NA}	{NA}	{NA}	{NA}
SE.1A0806	{Contig12:425346:427129:-}	{gi|646304225|gb|KDQ25372.1|; hypothetical protein [Pleurotus ostreatus PC15, PLEOSDRAFT_1044823]}	{NA}	{NA}	{NA}	{GO:0005634; nucleus; cellular_component GO:0003677; DNA binding; molecular_function GO:0006351; transcription, DNA-dependent; biological_process GO:0008270; zinc ion binding; molecular_function}	{NA}	{NA}	{NA}	{NA}
SE.1A0807	{Contig12:433163:440435:+}	{gi|336365495|gb|EGN93845.1|; hypothetical protein [Serpula lacrymans var. lacrymans S7.3, SERLA73DRAFT_163261]}	{NA}	{NA}	{NA}	{GO:0009058; biosynthetic process; biological_process GO:0016788; hydrolase activity, acting on ester bonds; molecular_function GO:0016747; transferase activity, transferring acyl groups other than amino-acyl groups; molecular_function GO:0008152; NA}	{NA}	{NA}	{NA}	{NA}
SE.1A0808	{Contig12:441773:444068:+}	{gi|170114657|ref|XP_001888525.1|; predicted protein [Laccaria bicolor S238N-H82]}	{NA}	{SPAC1002.19; KOG1284 Bifunctional GTP cyclohydrolase II/3,4-dihydroxy-2butanone-4-phosphate synthase H Coenzyme transport and metabolism ;}	{NA}	{GO:0009231; riboflavin biosynthetic process; biological_process GO:0003935; GTP cyclohydrolase II activity; molecular_function}	{NA}	{NA}	{NA}	{NA}
SE.1A0809	{Contig12:444276:449053:-}	{gi|648170618|gb|KDR84248.1|; hypothetical protein [Galerina marginata CBS 339.88, GALMADRAFT_133594]}	{NA}	{NA}	{NA}	{GO:0008026; ATP-dependent helicase activity; molecular_function GO:0004525; ribonuclease III activity; molecular_function GO:0005524; ATP binding; molecular_function GO:0016891; endoribonuclease activity, producing 5'-phosphomonoesters; molecular_function GO:0004386; helicase activity; molecular_function GO:0003676; nucleic acid binding; molecular_function GO:0003723; RNA binding; molecular_func…	{PHI:3724; RNase III AAA92440 28901 Salmonella enterica reduced virulence}	{NA}	{NA}	{NA}
SE.1A0810	{Contig12:449480:450464:+}	{gi|648169608|gb|KDR83248.1|; hypothetical protein [Galerina marginata CBS 339.88, GALMADRAFT_89092]}	{NA}	{NA}	{NA}	{GO:0005515; protein binding; molecular_function}	{NA}	{NA}	{NA}	{NA}
SE.1A0811	{Contig12:450749:452017:-}	{NA}	{NA}	{NA}	{NA}	{NA}	{NA}	{NA}	{NA}	{NA}
SE.1A0812	{Contig12:452846:453871:-}	{gi|646312773|gb|KDQ33914.1|; hypothetical protein [Pleurotus ostreatus PC15, PLEOSDRAFT_1099865]}	{NA}	{NA}	{NA}	{GO:0005234; extracellular-glutamate-gated ion channel activity; molecular_function GO:0016020; membrane; cellular_component GO:0004970; ionotropic glutamate receptor activity; molecular_function GO:0005887; integral to plasma membrane; cellular_component GO:0005216; ion channel activity; molecular_function GO:0006811; ion transport; biological_process GO:0055085; transmembrane transport; biologi…	{NA}	{NA}	{NA}	{NA}
SE.1A0813	{Contig12:455747:460349:+}	{gi|170088767|ref|XP_001875606.1|; kinesin-like protein [Laccaria bicolor S238N-H82]}	{lbc:LACBIDRAFT_308587; K11498 CENPE centromeric protein E -- --}	{NA}	{NA}	{GO:0003777; microtubule motor activity; molecular_function GO:0016032; NA GO:0005524; ATP binding; molecular_function GO:0008017; microtubule binding; molecular_function GO:0007018; microtubule-based movement; biological_process}	{NA}	{NA}	{NA}	{NA}
SE.1A0814	{Contig12:460462:462731:-}	{gi|646306206|gb|KDQ27351.1|; hypothetical protein [Pleurotus ostreatus PC15, PLEOSDRAFT_1089311]}	{cci:CC1G_10170; K08178 JEN MFS transporter, SHS family, lactate transporter -- --}	{NA}	{NA}	{GO:0055085; transmembrane transport; biological_process GO:0022857; transmembrane transporter activity; molecular_function GO:0016021; integral to membrane; cellular_component}	{NA}	{NA}	{NA}	{NA}
SE.1A0815	{Contig12:463321:467150:-}	{gi|646306207|gb|KDQ27352.1|; hypothetical protein [Pleurotus ostreatus PC15, PLEOSDRAFT_1093198]}	{lbc:LACBIDRAFT_318965; K14521 NAT10, KRE33 N-acetyltransferase 10 2.3.1.- Genetic Information Processing; Translation; Ribosome biogenesis in eukaryotes [PATH:ko03008]}	{SPAC20G8.09c; KOG2036 Predicted P-loop ATPase fused to an acetyltransferase R General function prediction only ;}	{NA}	{GO:0008080; N-acetyltransferase activity; molecular_function GO:0016020; membrane; cellular_component}	{NA}	{NA}	{NA}	{NA}
SE.1A0816	{Contig12:468616:471784:+}	{NA}	{NA}	{NA}	{NA}	{NA}	{NA}	{NA}	{NA}	{NA}
SE.1A0817	{Contig12:472554:474599:+}	{gi|646311882|gb|KDQ33023.1|; hypothetical protein [Pleurotus ostreatus PC15, PLEOSDRAFT_1099007]}	{NA}	{NA}	{NA}	{GO:0055114; oxidation-reduction process; biological_process GO:0004733; pyridoxamine-phosphate oxidase activity; molecular_function GO:0010181; FMN binding; molecular_function GO:0016491; oxidoreductase activity; molecular_function}	{NA}	{NA}	{NA}	{NA}
SE.1A0818	{Contig12:484436:485349:+}	{gi|630194281|ref|XP_007849591.1|; glycoside hydrolase family 35 protein [Moniliophthora roreri MCA 2997]}	{NA}	{NA}	{NA}	{GO:0004553; hydrolase activity, hydrolyzing O-glycosyl compounds; molecular_function GO:0008152; NA GO:0005975; carbohydrate metabolic process; biological_process GO:0004565; beta-galactosidase activity; molecular_function GO:0009341; beta-galactosidase complex; cellular_component GO:0003824; NA}	{NA}	{NA}	{NA}	{NA}
SE.1A0819	{Contig12:485575:488430:+}	{gi|646304523|gb|KDQ25670.1|; glycoside hydrolase family 35 protein [Pleurotus ostreatus PC15]}	{NA}	{NA}	{NA}	{GO:0005975; carbohydrate metabolic process; biological_process GO:0004553; hydrolase activity, hydrolyzing O-glycosyl compounds; molecular_function}	{NA}	{NA}	{NA}	{CCA70454.1_GH35; {PIIN_04392;--;Piriformospora indica (Pirin1);--} &beta;-galactosidase (EC 3.2.1.23); exo-&beta;-glucosaminidase (EC 3.2.1.165); exo-&beta;-1,4-galactanase (EC 3.2.1.-); &beta;-1,3-galactosidase (EC 3.2.1.-) NA}
SE.1A0820	{Contig12:488864:490303:+}	{gi|646310686|gb|KDQ31828.1|; carbohydrate esterase family 8 protein [Pleurotus ostreatus PC15]}	{ssl:SS1G_04551; K01051 E3.1.1.11 pectinesterase 3.1.1.11 Metabolism; Carbohydrate metabolism; Pentose and glucuronate interconversions [PATH:ko00040]Metabolism; Carbohydrate metabolism; Starch and sucrose metabolism [PATH:ko00500]}	{NA}	{NA}	{GO:0005618; cell wall; cellular_component GO:0030599; pectinesterase activity; molecular_function GO:0042545; cell wall modification; biological_process}	{NA}	{NA}	{YES}	{CDJ79828.1_CE8; {pectinesterase (Pme2);--;Leucoagaricus gongylophorus Ae322;--} pectin methylesterase (EC 3.1.1.11). NA}
SE.1A0821	{Contig12:491003:492809:-}	{gi|302688649|ref|XP_003034004.1|; hypothetical protein [Schizophyllum commune H4-8, SCHCODRAFT_81803]}	{scm:SCHCODRAFT_81803; K04799 FEN1, RAD2 flap endonuclease-1 3.-.-.- Genetic Information Processing; Replication and repair; DNA replication [PATH:ko03030]Genetic Information Processing; Replication and repair; Base excision repair [PATH:ko03410]Genetic Information Processing; Replication and repair; Non-homologous end-joining [PATH:ko03450]}	{SPAC3G6.06c; KOG2519 5'-3' exonuclease L Replication, recombination and repair ;}	{NA}	{GO:0004518; nuclease activity; molecular_function GO:0005634; nucleus; cellular_component GO:0003677; DNA binding; molecular_function GO:0003824; NA GO:0006281; DNA repair; biological_process}	{NA}	{NA}	{NA}	{NA}
SE.1A0822	{Contig12:493116:496471:+}	{NA}	{NA}	{NA}	{NA}	{NA}	{NA}	{NA}	{NA}	{NA}
SE.1A0823	{Contig12:497888:499037:+}	{gi|636627423|ref|XP_008044846.1|; NAD-P-binding protein [Trametes versicolor FP-101664 SS1]}	{NA}	{NA}	{NA}	{GO:0008152; NA GO:0016491; oxidoreductase activity; molecular_function}	{NA}	{NA}	{NA}	{NA}
SE.1A0824	{Contig12:499506:500661:-}	{gi|646286791|gb|KDQ08700.1|; hypothetical protein [Botryobasidium botryosum FD-172 SS1, BOTBODRAFT_165628]}	{NA}	{NA}	{NA}	{NA}	{NA}	{NA}	{NA}	{NA}
SE.1A0825	{Contig12:502120:504376:+}	{gi|169857745|ref|XP_001835520.1|; amine oxidase [Coprinopsis cinerea okayama7#130]}	{NA}	{NA}	{NA}	{GO:0016491; oxidoreductase activity; molecular_function GO:0055114; oxidation-reduction process; biological_process GO:0016670; oxidoreductase activity, acting on a sulfur group of donors, oxygen as acceptor; molecular_function GO:0030328; prenylcysteine catabolic process; biological_process}	{NA}	{NA}	{NA}	{NA}
SE.1A0826	{Contig12:504644:507680:-}	{gi|646304521|gb|KDQ25668.1|; hypothetical protein [Pleurotus ostreatus PC15, PLEOSDRAFT_174268]}	{mgr:MGG_05211; K03316 TC.CPA1 monovalent cation:H+ antiporter, CPA1 family -- --}	{YLR138w; KOG4505 Na+/H+ antiporter P Inorganic ion transport and metabolism ;}	{gnl|TC-DB|Q99271; 2.A.36.4.1 NA(+)/H(+) ANTIPORTER - Saccharomyces cerevisiae (Baker's yeast).}	{GO:0055085; transmembrane transport; biological_process GO:0016021; integral to membrane; cellular_component GO:0006812; cation transport; biological_process GO:0015299; solute:hydrogen antiporter activity; molecular_function}	{NA}	{NA}	{NA}	{NA}
SE.1A0827	{Contig12:509636:511444:+}	{gi|648156021|gb|KDR69809.1|; hypothetical protein [Galerina marginata CBS 339.88, GALMADRAFT_145206]}	{NA}	{NA}	{NA}	{NA}	{NA}	{NA}	{YES}	{NA}
SE.1A0828	{Contig12:511544:513861:+}	{NA}	{NA}	{NA}	{NA}	{NA}	{NA}	{NA}	{NA}	{NA}
SE.1A0829	{Contig12:513983:515870:-}	{gi|597939130|ref|XP_007323909.1|; hypothetical protein [Serpula lacrymans]}	{lbc:LACBIDRAFT_308620; K14837 NOP12 nucleolar protein 12 -- --}	{NA}	{NA}	{GO:0003676; nucleic acid binding; molecular_function}	{NA}	{NA}	{NA}	{NA}
SE.1A0830	{Contig12:517857:523136:+}	{gi|170092024|ref|XP_001877234.1|; predicted protein [Laccaria bicolor S238N-H82]}	{NA}	{NA}	{NA}	{GO:0055114; oxidation-reduction process; biological_process GO:0004190; aspartic-type endopeptidase activity; molecular_function GO:0050660; flavin adenine dinucleotide binding; molecular_function GO:0008762; UDP-N-acetylmuramate dehydrogenase activity; molecular_function GO:0006508; proteolysis; biological_process GO:0016491; oxidoreductase activity; molecular_function}	{NA}	{NA}	{YES}	{NA}
SE.1A0831	{Contig12:524024:526729:+}	{NA}	{NA}	{NA}	{NA}	{GO:0003729; mRNA binding; molecular_function}	{NA}	{NA}	{NA}	{NA}
SE.1A0832	{Contig12:526961:528625:-}	{gi|170091158|ref|XP_001876801.1|; predicted protein [Laccaria bicolor S238N-H82]}	{NA}	{NA}	{NA}	{GO:0000213; tRNA-intron endonuclease activity; molecular_function GO:0006388; tRNA splicing, via endonucleolytic cleavage and ligation; biological_process}	{NA}	{NA}	{NA}	{NA}
SE.1A0833	{Contig12:530320:532438:-}	{gi|648169472|gb|KDR83112.1|; hypothetical protein [Galerina marginata CBS 339.88, GALMADRAFT_238934]}	{lbc:LACBIDRAFT_312055; K11484 HOS3 histone deacetylase HOS3 3.5.1.98 --}	{NA}	{NA}	{NA}	{NA}	{NA}	{NA}	{NA}
SE.1A0834	{Contig12:535203:535695:+}	{gi|646302714|gb|KDQ23863.1|; hypothetical protein [Pleurotus ostreatus PC15, PLEOSDRAFT_1108339]}	{tpv:TP04_0274; K05527 bolA BolA protein -- --}	{SPAC8C9.11; KOG3348 BolA (bacterial stress-induced morphogen)-related protein T Signal transduction mechanisms ;}	{NA}	{NA}	{NA}	{NA}	{YES}	{NA}
SE.1A0835	{Contig12:537796:539491:-}	{gi|597939392|ref|XP_007324040.1|; CDC42 Rho GTPase activating protein [Serpula lacrymans var. lacrymans S7.9]}	{NA}	{NA}	{NA}	{GO:0007165; signal transduction; biological_process}	{NA}	{NA}	{NA}	{NA}
SE.1A0836	{Contig12:539670:544478:+}	{gi|170092018|ref|XP_001877231.1|; predicted protein [Laccaria bicolor S238N-H82]}	{NA}	{NA}	{NA}	{GO:0008152; NA GO:0003824; NA}	{NA}	{NA}	{NA}	{NA}
SE.1A0837	{Contig12:544556:545531:-}	{gi|648164715|gb|KDR78400.1|; hypothetical protein [Galerina marginata CBS 339.88, GALMADRAFT_119502]}	{NA}	{NA}	{NA}	{GO:0005515; protein binding; molecular_function}	{NA}	{NA}	{NA}	{NA}
SE.1A0838	{Contig12:545731:546256:+}	{gi|628858225|ref|XP_007775236.1|; hypothetical protein [Coniophora puteana RWD-64-598 SS2, CONPUDRAFT_113195]}	{lbc:LACBIDRAFT_318956; K03019 RPC11, POLR3K DNA-directed RNA polymerase III subunit RPC10 -- Metabolism; Nucleotide metabolism; Purine metabolism [PATH:ko00230]Metabolism; Nucleotide metabolism; Pyrimidine metabolism [PATH:ko00240]Genetic Information Processing; Transcription; RNA polymerase [PATH:ko03020]Organismal Systems; Immune system; Cytosolic DNA-sensing pathway [PATH:ko04623]Human Diseas…	{Hs7706499; KOG2906 RNA polymerase III subunit C11 K Transcription ;}	{NA}	{GO:0008270; zinc ion binding; molecular_function GO:0006351; transcription, DNA-dependent; biological_process GO:0003677; DNA binding; molecular_function GO:0003899; DNA-directed RNA polymerase activity; molecular_function GO:0003676; nucleic acid binding; molecular_function}	{NA}	{NA}	{NA}	{NA}
SE.1A0839	{Contig12:547228:550387:+}	{gi|597927810|ref|XP_007318249.1|; hypothetical protein [Serpula lacrymans var. lacrymans S7.9, SERLADRAFT_437842]}	{NA}	{NA}	{NA}	{GO:0006351; transcription, DNA-dependent; biological_process GO:0008270; zinc ion binding; molecular_function GO:0003677; DNA binding; molecular_function GO:0005634; nucleus; cellular_component}	{NA}	{NA}	{NA}	{NA}
SE.1A0840	{Contig12:553604:554590:+}	{gi|646304476|gb|KDQ25623.1|; hypothetical protein [Pleurotus ostreatus PC15, PLEOSDRAFT_1057910]}	{NA}	{NA}	{NA}	{GO:0005634; nucleus; cellular_component GO:0003677; DNA binding; molecular_function GO:0043565; sequence-specific DNA binding; molecular_function GO:0003700; sequence-specific DNA binding transcription factor activity; molecular_function GO:0006355; regulation of transcription, DNA-dependent; biological_process}	{NA}	{NA}	{NA}	{NA}
SE.1A0841	{Contig12:555184:557106:+}	{gi|648169543|gb|KDR83183.1|; hypothetical protein [Galerina marginata CBS 339.88, GALMADRAFT_239021]}	{scm:SCHCODRAFT_57532; K01526 E3.6.1.42 guanosine-diphosphatase 3.6.1.42 --}	{SPAC824.08; KOG1385 Nucleoside phosphatase F Nucleotide transport and metabolism ;}	{NA}	{GO:0016787; hydrolase activity; molecular_function}	{NA}	{NA}	{NA}	{NA}
SE.1A0842	{Contig12:558210:560846:+}	{gi|630355203|ref|XP_007866902.1|; DAO-domain-containing protein [Gloeophyllum trabeum ATCC 11539]}	{lbc:LACBIDRAFT_245541; K00111 glpA, glpD glycerol-3-phosphate dehydrogenase 1.1.5.3 Metabolism; Lipid metabolism; Glycerophospholipid metabolism [PATH:ko00564]}	{Hs4504085; KOG0042 Glycerol-3-phosphate dehydrogenase C Energy production and conversion ;}	{NA}	{GO:0008033; tRNA processing; biological_process GO:0006631; fatty acid metabolic process; biological_process GO:0003857; 3-hydroxyacyl-CoA dehydrogenase activity; molecular_function GO:0016491; oxidoreductase activity; molecular_function GO:0055114; oxidation-reduction process; biological_process GO:0016705; oxidoreductase activity, acting on paired donors, with incorporation or reduction of mol…	{NA}	{NA}	{NA}	{NA}
SE.1A0843	{Contig12:562045:562789:-}	{gi|648158865|gb|KDR72601.1|; hypothetical protein [Galerina marginata CBS 339.88, GALMADRAFT_228885]}	{NA}	{NA}	{NA}	{NA}	{NA}	{NA}	{NA}	{NA}
SE.1A0844	{Contig12:562987:564798:-}	{gi|648169393|gb|KDR83033.1|; hypothetical protein [Galerina marginata CBS 339.88, GALMADRAFT_238789]}	{cci:CC1G_07999; K14564 NOP56 nucleolar protein 56 -- Genetic Information Processing; Translation; Ribosome biogenesis in eukaryotes [PATH:ko03008]}	{SPBC646.10c; KOG2573 Ribosome biogenesis protein - Nop56p/Sik1p AJ RNA processing and modification ; Translation, ribosomal structure and biogenesis ;}	{NA}	{NA}	{NA}	{NA}	{NA}	{NA}
SE.1A0845	{Contig12:567138:568244:+}	{NA}	{NA}	{NA}	{NA}	{NA}	{NA}	{NA}	{NA}	{NA}
SE.1A0846	{Contig12:571990:575770:-}	{gi|646301046|gb|KDQ22197.1|; hypothetical protein [Pleurotus ostreatus PC15, PLEOSDRAFT_1079664]}	{NA}	{NA}	{NA}	{GO:0005622; intracellular; cellular_component GO:0008270; zinc ion binding; molecular_function}	{NA}	{NA}	{NA}	{NA}
SE.1A0847	{Contig12:576178:578685:-}	{gi|636621457|ref|XP_008041863.1|; hypothetical protein [Trametes versicolor FP-101664 SS1, TRAVEDRAFT_39488]}	{NA}	{NA}	{NA}	{NA}	{NA}	{NA}	{NA}	{NA}
SE.1A0848	{Contig12:581530:587347:+}	{gi|598039493|ref|XP_007349119.1|; DNA/RNA polymerase [Auricularia delicata TFB-10046 SS5]}	{NA}	{NA}	{NA}	{GO:0015074; DNA integration; biological_process}	{NA}	{NA}	{NA}	{NA}
SE.1A0849	{Contig12:588664:591266:-}	{NA}	{NA}	{NA}	{NA}	{NA}	{NA}	{NA}	{NA}	{NA}
SE.1A0850	{Contig12:593782:596973:-}	{NA}	{NA}	{NA}	{NA}	{GO:0006355; regulation of transcription, DNA-dependent; biological_process GO:0003700; sequence-specific DNA binding transcription factor activity; molecular_function GO:0043565; sequence-specific DNA binding; molecular_function}	{NA}	{NA}	{NA}	{NA}
SE.1A0851	{Contig12:597476:598213:-}	{gi|597918083|ref|XP_007313386.1|; hypothetical protein [Serpula lacrymans]}	{NA}	{NA}	{NA}	{GO:0003779; actin binding; molecular_function GO:0007010; cytoskeleton organization; biological_process}	{NA}	{NA}	{NA}	{NA}
SE.1A0852	{Contig12:599059:602901:+}	{gi|170091880|ref|XP_001877162.1|; predicted protein [Laccaria bicolor S238N-H82]}	{NA}	{NA}	{NA}	{NA}	{NA}	{NA}	{NA}	{NA}
SE.1A0853	{Contig12:605403:607051:-}	{NA}	{NA}	{NA}	{NA}	{NA}	{NA}	{NA}	{NA}	{NA}
SE.1A0854	{Contig12:607473:607753:-}	{NA}	{NA}	{NA}	{NA}	{NA}	{NA}	{NA}	{NA}	{NA}
SE.1A0855	{Contig12:607924:608609:-}	{NA}	{NA}	{NA}	{NA}	{NA}	{NA}	{NA}	{NA}	{NA}
SE.1A0856	{Contig12:609705:610604:-}	{NA}	{NA}	{NA}	{NA}	{NA}	{NA}	{NA}	{NA}	{NA}
SE.1A0857	{Contig12:613951:615228:+}	{NA}	{NA}	{NA}	{NA}	{GO:0010038; response to metal ion; biological_process}	{NA}	{NA}	{NA}	{NA}
SE.1A0858	{Contig12:615692:616840:-}	{NA}	{NA}	{NA}	{NA}	{NA}	{NA}	{NA}	{NA}	{NA}
SE.1A0859	{Contig12:617105:618773:+}	{NA}	{NA}	{NA}	{NA}	{NA}	{NA}	{NA}	{NA}	{NA}
SE.1A0860	{Contig12:621922:623046:-}	{gi|646391126|gb|KDQ55741.1|; hypothetical protein [Jaapia argillacea MUCL 33604, JAAARDRAFT_37166]}	{NA}	{NA}	{NA}	{GO:0006468; protein phosphorylation; biological_process GO:0004672; protein kinase activity; molecular_function GO:0005524; ATP binding; molecular_function}	{NA}	{NA}	{NA}	{NA}
SE.1A0861	{Contig12:624623:625933:-}	{gi|170089003|ref|XP_001875724.1|; ribonucleotide reductase, beta subunit [Laccaria bicolor S238N-H82]}	{lbc:LACBIDRAFT_230488; K10808 RRM2 ribonucleoside-diphosphate reductase subunit M2 1.17.4.1 Metabolism; Nucleotide metabolism; Purine metabolism [PATH:ko00230]Metabolism; Nucleotide metabolism; Pyrimidine metabolism [PATH:ko00240]Metabolism; Metabolism of other amino acids; Glutathione metabolism [PATH:ko00480]Cellular Processes; Cell growth and death; p53 signaling pathway [PATH:ko04115]}	{YJL026w; KOG1567 Ribonucleotide reductase, beta subunit F Nucleotide transport and metabolism ;}	{NA}	{GO:0055114; oxidation-reduction process; biological_process GO:0009186; deoxyribonucleoside diphosphate metabolic process; biological_process}	{NA}	{NA}	{NA}	{NA}
SE.1A0862	{Contig12:629150:631363:-}	{gi|648161329|gb|KDR75036.1|; hypothetical protein [Galerina marginata CBS 339.88, GALMADRAFT_522185]}	{NA}	{NA}	{NA}	{GO:0055085; transmembrane transport; biological_process GO:0016021; integral to membrane; cellular_component}	{NA}	{NA}	{NA}	{NA}
SE.1A0863	{Contig12:632558:635966:-}	{gi|648169402|gb|KDR83042.1|; hypothetical protein [Galerina marginata CBS 339.88, GALMADRAFT_113197]}	{ppl:POSPLDRAFT_134930; K01210 E3.2.1.58 glucan 1,3-beta-glucosidase 3.2.1.58 Metabolism; Carbohydrate metabolism; Starch and sucrose metabolism [PATH:ko00500]}	{NA}	{NA}	{GO:0004553; hydrolase activity, hydrolyzing O-glycosyl compounds; molecular_function GO:0005975; carbohydrate metabolic process; biological_process}	{NA}	{NA}	{NA}	{AFR96122.1_GH5; {CNAG_05803;--;Cryptococcus neoformans var. grubii H99 (Cryne_H99_1);--} endo-&beta;-1,4-glucanase / cellulase (EC 3.2.1.4); endo-&beta;-1,4-xylanase (EC 3.2.1.8); &beta;-glucosidase (EC 3.2.1.21); &beta;-mannosidase (EC 3.2.1.25); &beta;-glucosylceramidase (EC 3.2.1.45); glucan &beta;-1,3-glucosidase (EC 3.2.1.58); licheninase (EC 3.2.1.73); exo-&beta;-1,4-glucanase / cellodextr…
SE.1A0864	{Contig12:637043:638075:+}	{gi|695552335|ref|XP_009546107.1|; hypothetical protein [Heterobasidion irregulare TC 32-1, HETIRDRAFT_316900]}	{rno:65190; K15045 RSAD2 radical S-adenosyl methionine domain-containing protein 2 -- Human Diseases; Infectious diseases; Influenza A [PATH:ko05164]}	{NA}	{NA}	{GO:0003824; NA GO:0051536; iron-sulfur cluster binding; molecular_function}	{NA}	{NA}	{NA}	{NA}
SE.1A0865	{Contig12:638162:639269:-}	{gi|648169400|gb|KDR83040.1|; hypothetical protein [Galerina marginata CBS 339.88, GALMADRAFT_221025]}	{cci:CC1G_08006; K13102 KIN DNA/RNA-binding protein KIN17 -- --}	{7296288; KOG2837 Protein containing a U1-type Zn-finger and implicated in RNA splicing or processing A RNA processing and modification ;}	{NA}	{NA}	{PHI:1388; GzC2H051 FGSG_07392 5518 Fusarium graminearum unaffected pathogenicity}	{NA}	{NA}	{NA}
SE.1A0866	{Contig12:640112:640817:+}	{gi|597928996|ref|XP_007318842.1|; hypothetical protein [Serpula lacrymans]}	{NA}	{NA}	{NA}	{NA}	{NA}	{NA}	{NA}	{NA}
SE.1A0867	{Contig12:641520:642914:+}	{gi|646391126|gb|KDQ55741.1|; hypothetical protein [Jaapia argillacea MUCL 33604, JAAARDRAFT_37166]}	{NA}	{NA}	{NA}	{GO:0005524; ATP binding; molecular_function GO:0004672; protein kinase activity; molecular_function GO:0006468; protein phosphorylation; biological_process}	{NA}	{NA}	{NA}	{NA}
SE.1A0868	{Contig12:644644:646404:+}	{NA}	{NA}	{NA}	{NA}	{GO:0008234; cysteine-type peptidase activity; molecular_function GO:0006508; proteolysis; biological_process}	{NA}	{NA}	{NA}	{NA}
SE.1A0869	{Contig12:648892:653792:+}	{gi|238575869|ref|XP_002387824.1|; hypothetical protein [Moniliophthora perniciosa FA553, MPER_13236]}	{NA}	{NA}	{NA}	{GO:0006355; regulation of transcription, DNA-dependent; biological_process GO:0005524; ATP binding; molecular_function GO:0016787; hydrolase activity; molecular_function GO:0008134; transcription factor binding; molecular_function GO:0000723; telomere maintenance; biological_process GO:0006281; DNA repair; biological_process GO:0003677; DNA binding; molecular_function GO:0003678; DNA helicase ac…	{NA}	{NA}	{NA}	{NA}
SE.1A0870	{Contig12:656586:659571:+}	{NA}	{NA}	{NA}	{NA}	{NA}	{NA}	{NA}	{NA}	{NA}
SE.1A0871	{Contig12:661283:662367:+}	{NA}	{NA}	{NA}	{NA}	{NA}	{NA}	{NA}	{NA}	{NA}
SE.1A0872	{Contig12:663284:668274:-}	{NA}	{NA}	{NA}	{NA}	{GO:0008270; zinc ion binding; molecular_function GO:0046872; metal ion binding; molecular_function GO:0004842; ubiquitin-protein ligase activity; molecular_function GO:0006468; protein phosphorylation; biological_process GO:0005680; anaphase-promoting complex; cellular_component GO:0005524; ATP binding; molecular_function GO:0005515; protein binding; molecular_function GO:0004672; protein kinase…	{NA}	{NA}	{NA}	{NA}
SE.1A0873	{Contig12:669356:670833:-}	{NA}	{NA}	{NA}	{NA}	{GO:0008124; 4-alpha-hydroxytetrahydrobiopterin dehydratase activity; molecular_function GO:0006729; tetrahydrobiopterin biosynthetic process; biological_process}	{NA}	{NA}	{NA}	{NA}
SE.1A0874	{Contig12:680340:682183:+}	{gi|597939444|ref|XP_007324066.1|; hypothetical protein [Serpula lacrymans]}	{lbc:LACBIDRAFT_183172; K11662 ACTR6, ARP6 actin-related protein 6 -- --}	{Hs11968057; KOG0680 Actin-related protein - Arp6p Z Cytoskeleton ;}	{NA}	{NA}	{NA}	{NA}	{NA}	{NA}
SE.1A0875	{Contig12:683595:689696:-}	{gi|630211736|ref|XP_007855273.1|; nonsense-mediated mrna decay protein [Moniliophthora roreri MCA 2997]}	{NA}	{NA}	{NA}	{GO:0006886; intracellular protein transport; biological_process GO:0005515; protein binding; molecular_function GO:0008536; Ran GTPase binding; molecular_function}	{NA}	{NA}	{NA}	{NA}
SE.1A0876	{Contig12:690149:691311:+}	{NA}	{NA}	{NA}	{NA}	{GO:0008124; 4-alpha-hydroxytetrahydrobiopterin dehydratase activity; molecular_function GO:0006729; tetrahydrobiopterin biosynthetic process; biological_process}	{NA}	{NA}	{NA}	{NA}
SE.1A0877	{Contig12:693221:695020:+}	{gi|597939549|ref|XP_007324118.1|; hypothetical protein [Serpula lacrymans var. lacrymans S7.9, SERLADRAFT_364083]}	{cci:CC1G_15044; K03131 TAF6 transcription initiation factor TFIID subunit 6 -- Genetic Information Processing; Transcription; Basal transcription factors [PATH:ko03022]Human Diseases; Infectious diseases; Herpes simplex infection [PATH:ko05168]}	{NA}	{NA}	{GO:0006352; transcription initiation, DNA-dependent; biological_process GO:0005622; intracellular; cellular_component GO:0003677; DNA binding; molecular_function GO:0005634; nucleus; cellular_component GO:0043565; sequence-specific DNA binding; molecular_function GO:0051090; regulation of sequence-specific DNA binding transcription factor activity; biological_process}	{NA}	{NA}	{NA}	{NA}
SE.1A0878	{Contig12:695481:696242:+}	{gi|695552409|ref|XP_009546126.1|; hypothetical protein [Heterobasidion irregulare TC 32-1, HETIRDRAFT_451262]}	{NA}	{NA}	{NA}	{NA}	{NA}	{NA}	{NA}	{NA}
SE.1A0879	{Contig12:699494:704374:-}	{gi|636613135|ref|XP_008037702.1|; hypothetical protein [Trametes versicolor FP-101664 SS1, TRAVEDRAFT_71403]}	{NA}	{NA}	{NA}	{NA}	{NA}	{NA}	{NA}	{NA}
SE.1A0880	{Contig12:706885:708042:-}	{gi|597939516|ref|XP_007324102.1|; hypothetical protein [Serpula lacrymans]}	{NA}	{NA}	{NA}	{NA}	{NA}	{NA}	{NA}	{NA}
SE.1A0881	{Contig12:714273:715760:+}	{gi|170088707|ref|XP_001875576.1|; predicted protein [Laccaria bicolor S238N-H82]}	{lbc:LACBIDRAFT_292389; K14823 EBP2, EBNA1BP2 rRNA-processing protein EBP2 -- --}	{NA}	{NA}	{NA}	{NA}	{NA}	{NA}	{NA}
SE.1A0882	{Contig12:715926:718465:-}	{gi|630203803|ref|XP_007852689.1|; membrane transporter [Moniliophthora roreri MCA 2997]}	{NA}	{NA}	{NA}	{GO:0016021; integral to membrane; cellular_component GO:0055085; transmembrane transport; biological_process GO:0022857; transmembrane transporter activity; molecular_function}	{NA}	{NA}	{NA}	{NA}
SE.1A0883	{Contig12:720263:721280:+}	{gi|618804133|ref|XP_007304846.1|; hypothetical protein [Stereum hirsutum FP-91666 SS1, STEHIDRAFT_168968]}	{NA}	{NA}	{NA}	{NA}	{NA}	{NA}	{NA}	{NA}
SE.1A0884	{Contig12:721700:724131:-}	{gi|597939504|ref|XP_007324096.1|; hypothetical protein [Serpula lacrymans]}	{ncr:NCU04474; K00387 E1.8.3.1, SUOX sulfite oxidase 1.8.3.1 Metabolism; Energy metabolism; Sulfur metabolism [PATH:ko00920]}	{NA}	{NA}	{GO:0055114; oxidation-reduction process; biological_process GO:0030151; molybdenum ion binding; molecular_function GO:0009055; NA GO:0016491; oxidoreductase activity; molecular_function}	{NA}	{NA}	{NA}	{NA}
SE.1A0885	{Contig12:725292:726071:+}	{gi|170092066|ref|XP_001877255.1|; predicted protein [Laccaria bicolor S238N-H82]}	{NA}	{NA}	{NA}	{GO:0016706; oxidoreductase activity, acting on paired donors, with incorporation or reduction of molecular oxygen, 2-oxoglutarate as one donor, and incorporation of one atom each of oxygen into both donors; molecular_function GO:0016491; oxidoreductase activity; molecular_function GO:0055114; oxidation-reduction process; biological_process}	{NA}	{NA}	{NA}	{NA}
SE.1A0886	{Contig12:726380:727246:+}	{NA}	{NA}	{NA}	{NA}	{NA}	{NA}	{NA}	{NA}	{NA}
SE.1A0887	{Contig12:729369:730643:-}	{gi|646398595|gb|KDQ62746.1|; hypothetical protein [Jaapia argillacea MUCL 33604, JAAARDRAFT_701708]}	{NA}	{NA}	{NA}	{GO:0005515; protein binding; molecular_function}	{NA}	{NA}	{NA}	{NA}
SE.1A0888	{Contig12:730909:731637:-}	{NA}	{NA}	{NA}	{NA}	{NA}	{NA}	{NA}	{NA}	{NA}
SE.1A0889	{Contig12:732905:734912:+}	{NA}	{NA}	{NA}	{NA}	{NA}	{NA}	{NA}	{NA}	{NA}
SE.1A0890	{Contig12:735554:737185:+}	{gi|597931126|ref|XP_007319907.1|; hypothetical protein [Serpula lacrymans var. lacrymans S7.9, SERLADRAFT_470947]}	{scm:SCHCODRAFT_75656; K04368 MAP2K1, MEK1 mitogen-activated protein kinase kinase 1 2.7.12.2 Environmental Information Processing; Signal transduction; MAPK signaling pathway [PATH:ko04010]Environmental Information Processing; Signal transduction; ErbB signaling pathway [PATH:ko04012]Environmental Information Processing; Signal transduction; MAPK signaling pathway - fly [PATH:ko04013]Environment…	{Hs13489054; KOG0581 Mitogen-activated protein kinase kinase (MAP2K) T Signal transduction mechanisms ;}	{NA}	{GO:0003824; NA GO:0006468; protein phosphorylation; biological_process GO:0005524; ATP binding; molecular_function GO:0004672; protein kinase activity; molecular_function}	{NA}	{NA}	{NA}	{NA}
SE.1A0891	{Contig12:737531:742138:-}	{gi|630207066|ref|XP_007853755.1|; anaphase-promoting complex subunit 2 [Moniliophthora roreri MCA 2997]}	{cci:CC1G_02840; K03349 APC2 anaphase-promoting complex subunit 2 -- Cellular Processes; Cell growth and death; Cell cycle [PATH:ko04110]Cellular Processes; Cell growth and death; Cell cycle - yeast [PATH:ko04111]Cellular Processes; Cell growth and death; Meiosis - yeast [PATH:ko04113]Cellular Processes; Cell growth and death; Oocyte meiosis [PATH:ko04114]Genetic Information Processing; Folding, …	{NA}	{NA}	{GO:0006511; ubiquitin-dependent protein catabolic process; biological_process GO:0031625; ubiquitin protein ligase binding; molecular_function GO:0031461; cullin-RING ubiquitin ligase complex; cellular_component}	{NA}	{NA}	{NA}	{NA}
SE.1A0892	{Contig12:745416:747160:+}	{gi|449548854|gb|EMD39820.1|; carbohydrate-binding module family 48 protein [Ceriporiopsis subvermispora B]}	{NA}	{NA}	{NA}	{GO:0005515; protein binding; molecular_function}	{NA}	{NA}	{NA}	{NA}
SE.1A0893	{Contig12:748161:749158:+}	{gi|630203794|ref|XP_007852686.1|; protein n-terminal asparagine amidohydrolase [Moniliophthora roreri MCA 2997]}	{lbc:LACBIDRAFT_312099; K14663 NTA1 protein N-terminal amidase 3.5.1.- --}	{NA}	{NA}	{GO:0016810; hydrolase activity, acting on carbon-nitrogen (but not peptide) bonds; molecular_function GO:0006807; nitrogen compound metabolic process; biological_process}	{NA}	{NA}	{NA}	{NA}
SE.1A0894	{Contig12:749305:753275:-}	{gi|646398576|gb|KDQ62727.1|; hypothetical protein [Jaapia argillacea MUCL 33604, JAAARDRAFT_66384]}	{ppl:POSPLDRAFT_92979; K10902 RECQL5 ATP-dependent DNA helicase Q5 3.6.4.12 --}	{NA}	{NA}	{GO:0004386; helicase activity; molecular_function GO:0005524; ATP binding; molecular_function GO:0003676; nucleic acid binding; molecular_function GO:0008026; ATP-dependent helicase activity; molecular_function}	{NA}	{NA}	{NA}	{NA}
SE.1A0895	{Contig12:753625:754784:-}	{gi|170092070|ref|XP_001877257.1|; Methylthioribulose-1-phosphate dehydratase {ECO: 0000255|HAMAP-Rule: MF_03116} [sp]}	{lbc:LACBIDRAFT_312101; K08964 mtnB methylthioribulose-1-phosphate dehydratase 4.2.1.109 Metabolism; Amino acid metabolism; Cysteine and methionine metabolism [PATH:ko00270]}	{Hs7705724; KOG2631 Class II aldolase/adducin N-terminal domain protein G Carbohydrate transport and metabolism ;}	{NA}	{NA}	{NA}	{NA}	{NA}	{NA}
SE.1A0896	{Contig12:755965:757391:+}	{gi|648169324|gb|KDR82964.1|; hypothetical protein [Galerina marginata CBS 339.88, GALMADRAFT_134486]}	{tet:TTHERM_01181990; K07407 E3.2.1.22B, galA, rafA alpha-galactosidase 3.2.1.22 Metabolism; Carbohydrate metabolism; Galactose metabolism [PATH:ko00052]Metabolism; Lipid metabolism; Glycerolipid metabolism [PATH:ko00561]Metabolism; Lipid metabolism; Sphingolipid metabolism [PATH:ko00600]Metabolism; Glycan biosynthesis and metabolism; Glycosphingolipid biosynthesis - globo series [PATH:ko00603]}	{At3g56310; KOG2366 Alpha-D-galactosidase (melibiase) G Carbohydrate transport and metabolism ;}	{NA}	{NA}	{NA}	{NA}	{NA}	{CBQ68925.1_GH27; {sr15386;--;Sporisorium reilianum SRZ2 (Spore1);--} &alpha;-galactosidase (EC 3.2.1.22); &alpha;-N-acetylgalactosaminidase (EC 3.2.1.49); isomalto-dextranase (EC 3.2.1.94); &beta;-L-arabinopyranosidase (EC 3.2.1.88); galactan:galactan galactosyltransferase (EC 2.4.1.-) Mechanistic commonality with family GH36 demonstrated by Comfort et al. (2007) Biochemistry 46:3319-3330 (PMID:…
SE.1A0897	{Contig12:759925:761709:+}	{gi|527295670|gb|EPS96507.1|; hypothetical protein [Fomitopsis pinicola FP-58527 SS1, FOMPIDRAFT_1130240]}	{cci:CC1G_13077; K07442 TRM61, GCD14 tRNA (adenine-N1-)-methyltransferase catalytic subunit 2.1.1.36 --}	{Hs17453131; KOG2915 tRNA(1-methyladenosine) methyltransferase, subunit GCD14 J Translation, ribosomal structure and biogenesis ;}	{NA}	{GO:0004719; protein-L-isoaspartate (D-aspartate) O-methyltransferase activity; molecular_function GO:0031515; tRNA (m1A) methyltransferase complex; cellular_component GO:0031110; regulation of microtubule polymerization or depolymerization; biological_process GO:0008168; methyltransferase activity; molecular_function GO:0016429; tRNA (adenine-N1-)-methyltransferase activity; molecular_function G…	{NA}	{NA}	{NA}	{NA}
SE.1A0898	{Contig12:761842:765615:-}	{gi|170091190|ref|XP_001876817.1|; predicted protein [Laccaria bicolor S238N-H82]}	{lbc:LACBIDRAFT_312109; K10838 XPC xeroderma pigmentosum group C-complementing protein -- Genetic Information Processing; Replication and repair; Nucleotide excision repair [PATH:ko03420]}	{NA}	{NA}	{GO:0003684; damaged DNA binding; molecular_function GO:0005634; nucleus; cellular_component GO:0003677; DNA binding; molecular_function GO:0006289; nucleotide-excision repair; biological_process}	{NA}	{NA}	{NA}	{NA}
SE.1A0899	{Contig12:765807:767107:+}	{gi|648163878|gb|KDR77565.1|; hypothetical protein [Galerina marginata CBS 339.88, GALMADRAFT_119664]}	{NA}	{NA}	{NA}	{GO:0004672; protein kinase activity; molecular_function GO:0005524; ATP binding; molecular_function GO:0006468; protein phosphorylation; biological_process GO:0003824; NA}	{NA}	{NA}	{NA}	{NA}
SE.1A0900	{Contig12:767966:771669:-}	{gi|648169286|gb|KDR82926.1|; hypothetical protein [Galerina marginata CBS 339.88, GALMADRAFT_220922]}	{NA}	{NA}	{NA}	{GO:0000917; barrier septum formation; biological_process GO:0005737; cytoplasm; cellular_component GO:0005634; nucleus; cellular_component GO:0043093; cytokinesis by binary fission; biological_process}	{NA}	{NA}	{NA}	{NA}
SE.1A0901	{Contig12:773085:775024:-}	{gi|597939066|ref|XP_007323877.1|; hypothetical protein [Serpula lacrymans]}	{NA}	{NA}	{NA}	{GO:0005515; protein binding; molecular_function}	{NA}	{NA}	{NA}	{NA}
SE.1A0902	{Contig12:776647:777813:-}	{gi|630207093|ref|XP_007853764.1|; 2-deoxyglucose-6-phosphate phosphatase [Moniliophthora roreri MCA 2997]}	{cne:CNM01370; K01112 E3.1.3.- -- -- Metabolism; Carbohydrate metabolism; Fructose and mannose metabolism [PATH:ko00051]}	{NA}	{NA}	{NA}	{NA}	{NA}	{NA}	{NA}
SE.1A0903	{Contig12:779874:781284:+}	{NA}	{NA}	{NA}	{NA}	{NA}	{NA}	{NA}	{NA}	{NA}
SE.1A0904	{Contig12:782080:782591:-}	{gi|646304800|gb|KDQ25947.1|; hypothetical protein [Pleurotus ostreatus PC15, PLEOSDRAFT_32357]}	{NA}	{NA}	{NA}	{NA}	{NA}	{NA}	{NA}	{NA}
SE.1A0905	{Contig12:783047:784138:+}	{gi|691793080|emb|CDO71659.1|; hypothetical protein [Trametes cinnabarina, BN946_scf184915.g3]}	{NA}	{NA}	{NA}	{GO:0006886; intracellular protein transport; biological_process GO:0008270; zinc ion binding; molecular_function GO:0005741; mitochondrial outer membrane; cellular_component GO:0005634; nucleus; cellular_component}	{NA}	{NA}	{NA}	{NA}
SE.1A0906	{Contig12:787502:790188:-}	{gi|597928246|ref|XP_007318467.1|; hypothetical protein [Serpula lacrymans]}	{NA}	{NA}	{NA}	{GO:0016705; oxidoreductase activity, acting on paired donors, with incorporation or reduction of molecular oxygen; molecular_function GO:0055114; oxidation-reduction process; biological_process GO:0016614; oxidoreductase activity, acting on CH-OH group of donors; molecular_function GO:0016117; carotenoid biosynthetic process; biological_process GO:0050660; flavin adenine dinucleotide binding; mo…	{NA}	{NA}	{NA}	{BAE94372.1_AA3; {alcohol oxidase (OmAox1);--;Ogataea minuta var. minuta;--} cellobiose dehydrogenase (EC 1.1.99.18); glucose 1-oxidase (EC 1.1.3.4); aryl alcohol oxidase (EC 1.1.3.7); alcohol oxidase (EC 1.1.3.13); pyranose oxidase (EC 1.1.3.10) AA3 enzymes belong to the glucose-methanol-choline (GMC) oxidoreductases family. AA3 enzymes are flavoproteins containing a flavin-adenine dinucleotide …
SE.1A0907	{Contig12:792817:793781:+}	{gi|576991433|gb|EUC64135.1|; transmembrane protein, putative [Rhizoctonia solani AG-3 Rhs1AP]}	{NA}	{NA}	{NA}	{NA}	{NA}	{NA}	{NA}	{NA}
SE.1A0908	{Contig12:795060:796283:-}	{gi|646305653|gb|KDQ26799.1|; hypothetical protein [Pleurotus ostreatus PC15, PLEOSDRAFT_1043772]}	{NA}	{NA}	{NA}	{GO:0006388; tRNA splicing, via endonucleolytic cleavage and ligation; biological_process GO:0016772; transferase activity, transferring phosphorus-containing groups; molecular_function}	{NA}	{NA}	{NA}	{NA}
SE.1A0909	{Contig12:797142:798540:+}	{gi|646394292|gb|KDQ58706.1|; hypothetical protein [Jaapia argillacea MUCL 33604, JAAARDRAFT_128449]}	{cci:CC1G_06249; K01613 E4.1.1.65, psd phosphatidylserine decarboxylase 4.1.1.65 Metabolism; Lipid metabolism; Glycerophospholipid metabolism [PATH:ko00564]}	{NA}	{NA}	{GO:0008654; phospholipid biosynthetic process; biological_process GO:0004609; phosphatidylserine decarboxylase activity; molecular_function}	{NA}	{NA}	{NA}	{NA}
SE.1A0910	{Contig12:798729:800313:-}	{gi|527302153|gb|EPT02936.1|; hypothetical protein [Fomitopsis pinicola FP-58527 SS1, FOMPIDRAFT_92183]}	{NA}	{NA}	{NA}	{NA}	{NA}	{NA}	{NA}	{NA}
SE.1A0911	{Contig12:802725:803605:+}	{gi|646304787|gb|KDQ25934.1|; hypothetical protein [Pleurotus ostreatus PC15, PLEOSDRAFT_1066937]}	{scm:SCHCODRAFT_66951; K03246 EIF3I translation initiation factor 3 subunit I -- Genetic Information Processing; Translation; RNA transport [PATH:ko03013]}	{SPAC4D7.05; KOG0643 Translation initiation factor 3, subunit i (eIF-3i)/TGF-beta receptor-interacting protein (TRIP-1) JT Translation, ribosomal structure and biogenesis ; Signal transduction mechanisms ;}	{NA}	{GO:0005515; protein binding; molecular_function}	{NA}	{NA}	{NA}	{NA}
SE.1A0912	{Contig12:804857:805386:+}	{gi|646398597|gb|KDQ62748.1|; hypothetical protein [Jaapia argillacea MUCL 33604, JAAARDRAFT_30658]}	{NA}	{NA}	{NA}	{NA}	{NA}	{NA}	{NA}	{NA}
SE.1A0913	{Contig12:807604:809761:-}	{gi|648169319|gb|KDR82959.1|; hypothetical protein [Galerina marginata CBS 339.88, GALMADRAFT_238664]}	{NA}	{NA}	{NA}	{NA}	{NA}	{NA}	{NA}	{NA}
SE.1A0914	{Contig12:810515:811969:-}	{gi|646304572|gb|KDQ25719.1|; hypothetical protein [Pleurotus ostreatus PC15, PLEOSDRAFT_62005]}	{NA}	{NA}	{NA}	{NA}	{NA}	{NA}	{NA}	{NA}
SE.1A0915	{Contig12:812744:814028:+}	{gi|630362303|ref|XP_007870426.1|; Aldo/keto reductase [Gloeophyllum trabeum ATCC 11539]}	{NA}	{NA}	{NA}	{NA}	{NA}	{NA}	{NA}	{NA}
SE.1A0916	{Contig12:814321:815640:+}	{gi|630362303|ref|XP_007870426.1|; Aldo/keto reductase [Gloeophyllum trabeum ATCC 11539]}	{mva:Mvan_2161; K05885 E1.1.1.274 2,5-diketo-D-gluconate reductase 1.1.1.274 }	{NA}	{NA}	{NA}	{NA}	{NA}	{NA}	{NA}
SE.1A0917	{Contig12:816534:817969:-}	{NA}	{NA}	{NA}	{NA}	{NA}	{NA}	{NA}	{NA}	{NA}
SE.1A0918	{Contig12:818331:819762:+}	{gi|336370221|gb|EGN98562.1|; hypothetical protein [Serpula lacrymans var. lacrymans S7.3, SERLA73DRAFT_183631]}	{NA}	{NA}	{NA}	{NA}	{NA}	{NA}	{NA}	{NA}
SE.1A0919	{Contig12:819810:820800:-}	{gi|449548951|gb|EMD39917.1|; hypothetical protein [Ceriporiopsis subvermispora B, CERSUDRAFT_150693]}	{NA}	{7291119; KOG2585 Uncharacterized conserved protein S Function unknown ;}	{NA}	{NA}	{NA}	{NA}	{NA}	{NA}
SE.1A0920	{Contig12:821689:823214:+}	{NA}	{NA}	{NA}	{NA}	{NA}	{NA}	{NA}	{NA}	{NA}
SE.1A0921	{Contig12:823519:825943:-}	{gi|336370223|gb|EGN98564.1|; hypothetical protein [Serpula lacrymans var. lacrymans S7.3, SERLA73DRAFT_110122]}	{NA}	{NA}	{NA}	{NA}	{NA}	{NA}	{NA}	{NA}
SE.1A0922	{Contig12:827026:827814:-}	{gi|597931098|ref|XP_007319893.1|; hypothetical protein [Serpula lacrymans]}	{NA}	{NA}	{NA}	{NA}	{NA}	{NA}	{NA}	{NA}
SE.1A0923	{Contig12:828233:832373:+}	{gi|646398550|gb|KDQ62701.1|; hypothetical protein [Jaapia argillacea MUCL 33604, JAAARDRAFT_121424]}	{NA}	{NA}	{NA}	{GO:0006508; proteolysis; biological_process GO:0008236; serine-type peptidase activity; molecular_function GO:0070403; NAD+ binding; molecular_function}	{NA}	{NA}	{YES}	{NA}
SE.1A0924	{Contig12:833877:835180:+}	{gi|646398562|gb|KDQ62713.1|; hypothetical protein [Jaapia argillacea MUCL 33604, JAAARDRAFT_171287]}	{NA}	{NA}	{NA}	{GO:0008236; serine-type peptidase activity; molecular_function GO:0006508; proteolysis; biological_process GO:0016787; hydrolase activity; molecular_function GO:0008152; NA}	{NA}	{NA}	{NA}	{NA}
SE.1A0925	{Contig12:835564:836640:-}	{NA}	{NA}	{NA}	{NA}	{GO:0006352; transcription initiation, DNA-dependent; biological_process GO:0008124; 4-alpha-hydroxytetrahydrobiopterin dehydratase activity; molecular_function GO:0006729; tetrahydrobiopterin biosynthetic process; biological_process}	{NA}	{NA}	{NA}	{NA}
SE.1A0926	{Contig12:837773:840980:+}	{gi|403418243|emb|CCM04943.1|; predicted protein [Fibroporia radiculosa]}	{cnb:CNBC3640; K01490 E3.5.4.6, AMPD AMP deaminase 3.5.4.6 Metabolism; Nucleotide metabolism; Purine metabolism [PATH:ko00230]}	{YML035c; KOG1096 Adenosine monophosphate deaminase F Nucleotide transport and metabolism ;}	{NA}	{GO:0009168; purine ribonucleoside monophosphate biosynthetic process; biological_process GO:0019239; deaminase activity; molecular_function}	{NA}	{NA}	{NA}	{NA}
SE.1A0927	{Contig12:844791:848076:+}	{gi|170088813|ref|XP_001875629.1|; ribonucleotide reductase alpha subunit [Laccaria bicolor S238N-H82]}	{lbc:LACBIDRAFT_176996; K10807 RRM1 ribonucleoside-diphosphate reductase subunit M1 1.17.4.1 Metabolism; Nucleotide metabolism; Purine metabolism [PATH:ko00230]Metabolism; Nucleotide metabolism; Pyrimidine metabolism [PATH:ko00240]Metabolism; Metabolism of other amino acids; Glutathione metabolism [PATH:ko00480]}	{SPAC1F7.05; KOG1112 Ribonucleotide reductase, alpha subunit F Nucleotide transport and metabolism ;}	{NA}	{GO:0004748; ribonucleoside-diphosphate reductase activity; molecular_function GO:0005524; ATP binding; molecular_function GO:0006260; DNA replication; biological_process GO:0055114; oxidation-reduction process; biological_process}	{NA}	{NA}	{NA}	{NA}
SE.1A0928	{Contig12:848566:849683:-}	{gi|646304554|gb|KDQ25701.1|; hypothetical protein [Pleurotus ostreatus PC15, PLEOSDRAFT_1066772]}	{NA}	{NA}	{NA}	{NA}	{NA}	{NA}	{YES}	{NA}
SE.1A0929	{Contig12:849870:853627:+}	{gi|648169374|gb|KDR83014.1|; hypothetical protein [Galerina marginata CBS 339.88, GALMADRAFT_238770]}	{NA}	{NA}	{NA}	{NA}	{NA}	{NA}	{NA}	{NA}
SE.1A0930	{Contig12:854867:856898:+}	{gi|597982323|ref|XP_007363740.1|; acid protease [Dichomitus squalens LYAD-421 SS1]}	{NA}	{NA}	{NA}	{GO:0006508; proteolysis; biological_process GO:0004190; aspartic-type endopeptidase activity; molecular_function}	{NA}	{NA}	{NA}	{NA}
SE.1A0931	{Contig12:857358:861165:-}	{NA}	{NA}	{NA}	{NA}	{GO:0016491; oxidoreductase activity; molecular_function GO:0055114; oxidation-reduction process; biological_process}	{NA}	{NA}	{NA}	{NA}
SE.1A0932	{Contig12:864201:867689:+}	{gi|630181468|ref|XP_007845489.1|; duf323 domain-containing protein [Moniliophthora roreri MCA 2997]}	{NA}	{NA}	{NA}	{NA}	{NA}	{NA}	{NA}	{NA}
SE.1A0933	{Contig12:868613:870102:-}	{gi|648169219|gb|KDR82859.1|; hypothetical protein [Galerina marginata CBS 339.88, GALMADRAFT_238469]}	{lbc:LACBIDRAFT_182672; K05768 GSN gelsolin -- Organismal Systems; Immune system; Fc gamma R-mediated phagocytosis [PATH:ko04666]Cellular Processes; Cell motility; Regulation of actin cytoskeleton [PATH:ko04810]Human Diseases; Cancers; Viral carcinogenesis [PATH:ko05203]}	{NA}	{NA}	{NA}	{NA}	{NA}	{NA}	{NA}
SE.1A0934	{Contig12:870480:871514:-}	{gi|646304814|gb|KDQ25961.1|; hypothetical protein [Pleurotus ostreatus PC15, PLEOSDRAFT_1090192]}	{lbc:LACBIDRAFT_322919; K00510 HMOX, hmuO, ho heme oxygenase 1.14.99.3 Metabolism; Metabolism of cofactors and vitamins; Porphyrin and chlorophyll metabolism [PATH:ko00860]Organismal Systems; Digestive system; Mineral absorption [PATH:ko04978]}	{NA}	{NA}	{GO:0006788; heme oxidation; biological_process GO:0004392; heme oxygenase (decyclizing) activity; molecular_function GO:0055114; oxidation-reduction process; biological_process}	{NA}	{NA}	{NA}	{NA}
SE.1A0935	{Contig12:872651:874908:-}	{gi|449549174|gb|EMD40140.1|; hypothetical protein [Ceriporiopsis subvermispora B, CERSUDRAFT_122216]}	{cci:CC1G_02998; K09467 MIG zinc-finger protein CreA/MIG -- --}	{NA}	{NA}	{GO:0046872; metal ion binding; molecular_function}	{PHI:3992; BbcreA EJP65725 176275 Beauveria bassiana reduced virulence}	{NA}	{NA}	{NA}
SE.1A0936	{Contig12:877655:878610:-}	{gi|336370198|gb|EGN98539.1|; hypothetical protein [Serpula lacrymans var. lacrymans S7.3, SERLA73DRAFT_169481]}	{lbc:LACBIDRAFT_322930; K11770 SFH1 chromatin structure-remodeling complex subunit SFH1 -- --}	{NA}	{NA}	{GO:0006338; chromatin remodeling; biological_process GO:0000228; nuclear chromosome; cellular_component}	{NA}	{NA}	{NA}	{NA}
SE.1A0937	{Contig12:879815:881487:+}	{gi|449548816|gb|EMD39782.1|; DNA polymerase IV [Ceriporiopsis subvermispora B]}	{NA}	{NA}	{NA}	{GO:0003676; nucleic acid binding; molecular_function GO:0016779; nucleotidyltransferase activity; molecular_function GO:0005622; intracellular; cellular_component GO:0003677; DNA binding; molecular_function}	{NA}	{NA}	{NA}	{NA}
SE.1A0938	{Contig12:881726:883425:-}	{gi|648169211|gb|KDR82851.1|; hypothetical protein [Galerina marginata CBS 339.88, GALMADRAFT_151884]}	{NA}	{NA}	{NA}	{NA}	{NA}	{NA}	{NA}	{NA}
SE.1A0939	{Contig12:883955:886630:-}	{gi|170090087|ref|XP_001876266.1|; predicted protein [Laccaria bicolor S238N-H82]}	{NA}	{NA}	{NA}	{NA}	{NA}	{NA}	{NA}	{NA}
SE.1A0940	{Contig12:891874:893836:-}	{gi|646398484|gb|KDQ62635.1|; hypothetical protein [Jaapia argillacea MUCL 33604, JAAARDRAFT_189929]}	{lbc:LACBIDRAFT_309104; K10426 DCTN4 dynactin 4 -- Organismal Systems; Excretory system; Vasopressin-regulated water reabsorption [PATH:ko04962]Human Diseases; Neurodegenerative diseases; Huntington's disease [PATH:ko05016]}	{NA}	{NA}	{GO:0005869; dynactin complex; cellular_component}	{NA}	{NA}	{NA}	{NA}
SE.1A0941	{Contig12:894583:895738:-}	{gi|302690083|ref|XP_003034721.1|; hypothetical protein [Schizophyllum commune H4-8, SCHCODRAFT_67036]}	{NA}	{NA}	{NA}	{GO:0006508; proteolysis; biological_process GO:0004190; aspartic-type endopeptidase activity; molecular_function}	{NA}	{NA}	{NA}	{NA}
SE.1A0942	{Contig12:896621:898751:+}	{gi|630355043|ref|XP_007866822.1|; acid protease [Gloeophyllum trabeum ATCC 11539]}	{NA}	{NA}	{NA}	{GO:0006508; proteolysis; biological_process GO:0004190; aspartic-type endopeptidase activity; molecular_function}	{NA}	{NA}	{NA}	{NA}
SE.1A0943	{Contig12:906364:913254:+}	{NA}	{NA}	{NA}	{NA}	{GO:0005976; polysaccharide metabolic process; biological_process GO:2001070; NA GO:0004553; hydrolase activity, hydrolyzing O-glycosyl compounds; molecular_function}	{NA}	{NA}	{NA}	{NA}
SE.1A0944	{Contig12:913298:914555:-}	{gi|628850032|ref|XP_007773087.1|; hypothetical protein [Coniophora puteana RWD-64-598 SS2, CONPUDRAFT_84659]}	{NA}	{NA}	{NA}	{NA}	{NA}	{NA}	{NA}	{NA}
SE.1A0945	{Contig12:914829:916010:+}	{gi|597930974|ref|XP_007319831.1|; hypothetical protein [Serpula lacrymans]}	{NA}	{SPAPJ696.02; KOG1843 Uncharacterized conserved protein S Function unknown ;}	{NA}	{GO:0032012; regulation of ARF protein signal transduction; biological_process GO:0005086; ARF guanyl-nucleotide exchange factor activity; molecular_function}	{NA}	{NA}	{NA}	{NA}
SE.1A0946	{Contig12:916838:919149:-}	{gi|646304824|gb|KDQ25971.1|; type I phosphodiesterase/nucleotide pyrophosphatase [Pleurotus ostreatus PC15]}	{NA}	{NA}	{NA}	{GO:0003824; NA GO:0016817; hydrolase activity, acting on acid anhydrides; molecular_function}	{NA}	{NA}	{NA}	{NA}
SE.1A0947	{Contig12:919306:936124:+}	{gi|646304816|gb|KDQ25963.1|; hypothetical protein PLEOSDRAFT_1045779, partial [Pleurotus ostreatus PC15]}	{scm:SCHCODRAFT_66915; K14572 MDN1, REA1 midasin -- Genetic Information Processing; Translation; Ribosome biogenesis in eukaryotes [PATH:ko03008]}	{NA}	{NA}	{GO:0008134; transcription factor binding; molecular_function GO:0006576; cellular biogenic amine metabolic process; biological_process GO:0006281; DNA repair; biological_process GO:0015995; chlorophyll biosynthetic process; biological_process GO:0006355; regulation of transcription, DNA-dependent; biological_process GO:0003777; microtubule motor activity; molecular_function GO:0016301; kinase ac…	{NA}	{NA}	{NA}	{NA}
SE.1A0948	{Contig12:936533:938203:-}	{NA}	{NA}	{NA}	{NA}	{NA}	{NA}	{NA}	{NA}	{NA}
SE.1A0949	{Contig12:940999:942534:+}	{gi|646398517|gb|KDQ62668.1|; hypothetical protein [Jaapia argillacea MUCL 33604, JAAARDRAFT_467733]}	{NA}	{NA}	{NA}	{GO:0016020; membrane; cellular_component}	{NA}	{NA}	{NA}	{NA}
SE.1A0950	{Contig12:942978:943333:-}	{gi|648169240|gb|KDR82880.1|; hypothetical protein [Galerina marginata CBS 339.88, GALMADRAFT_238513]}	{NA}	{NA}	{NA}	{NA}	{NA}	{NA}	{NA}	{NA}
SE.1A0951	{Contig12:943931:944603:+}	{NA}	{NA}	{NA}	{NA}	{NA}	{NA}	{NA}	{NA}	{NA}
SE.1A0952	{Contig12:944828:945692:-}	{NA}	{NA}	{NA}	{NA}	{GO:0016021; integral to membrane; cellular_component GO:0004190; aspartic-type endopeptidase activity; molecular_function}	{NA}	{NA}	{NA}	{NA}
SE.1A0953	{Contig12:945942:947111:-}	{gi|170090205|ref|XP_001876325.1|; predicted protein [Laccaria bicolor S238N-H82]}	{lbc:LACBIDRAFT_182555; K15040 VDAC2 voltage-dependent anion channel protein 2 -- Environmental Information Processing; Signal transduction; Calcium signaling pathway [PATH:ko04020]Environmental Information Processing; Signal transduction; cGMP-PKG signaling pathway [PATH:ko04022]Human Diseases; Neurodegenerative diseases; Parkinson's disease [PATH:ko05012]Human Diseases; Neurodegenerative diseas…	{SPAC1635.01; KOG3126 Porin/voltage-dependent anion-selective channel protein P Inorganic ion transport and metabolism ;}	{NA}	{GO:0055085; transmembrane transport; biological_process GO:0005741; mitochondrial outer membrane; cellular_component}	{NA}	{NA}	{NA}	{NA}
SE.1A0954	{Contig12:947225:948175:+}	{gi|648168855|gb|KDR82495.1|; hypothetical protein [Galerina marginata CBS 339.88, GALMADRAFT_237814]}	{NA}	{NA}	{NA}	{GO:0008236; serine-type peptidase activity; molecular_function GO:0006508; proteolysis; biological_process}	{NA}	{NA}	{NA}	{NA}
SE.1A0955	{Contig12:948254:948772:-}	{gi|299743810|ref|XP_001835994.2|; hypothetical protein [Coprinopsis cinerea okayama7#130, CC1G_04987]}	{NA}	{NA}	{NA}	{NA}	{NA}	{NA}	{NA}	{NA}
SE.1A0956	{Contig12:951152:951771:-}	{gi|691786470|emb|CDO76695.1|; hypothetical protein [Trametes cinnabarina, BN946_scf184975.g4]}	{scm:SCHCODRAFT_67009; K05765 CFL cofilin -- Organismal Systems; Development; Axon guidance [PATH:ko04360]Organismal Systems; Immune system; Fc gamma R-mediated phagocytosis [PATH:ko04666]Cellular Processes; Cell motility; Regulation of actin cytoskeleton [PATH:ko04810]Human Diseases; Infectious diseases; Pertussis [PATH:ko05133]}	{SPAC20G4.06c; KOG1735 Actin depolymerizing factor Z Cytoskeleton ;}	{NA}	{GO:0005622; intracellular; cellular_component GO:0003779; actin binding; molecular_function}	{NA}	{NA}	{NA}	{NA}
SE.1A0957	{Contig12:951983:954521:-}	{gi|630181309|ref|XP_007845437.1|; actin cross-linking [Moniliophthora roreri MCA 2997]}	{cci:CC1G_03395; K05765 CFL cofilin -- Organismal Systems; Development; Axon guidance [PATH:ko04360]Organismal Systems; Immune system; Fc gamma R-mediated phagocytosis [PATH:ko04666]Cellular Processes; Cell motility; Regulation of actin cytoskeleton [PATH:ko04810]Human Diseases; Infectious diseases; Pertussis [PATH:ko05133]}	{SPAC15A10.08; KOG0035 Ca2+-binding actin-bundling protein (actinin), alpha chain (EF-Hand protein superfamily) Z Cytoskeleton ;}	{NA}	{GO:0042803; protein homodimerization activity; molecular_function GO:0019031; viral envelope; cellular_component GO:0006434; seryl-tRNA aminoacylation; biological_process GO:0000166; nucleotide binding; molecular_function GO:0005198; NA GO:0006810; transport; biological_process GO:0008855; exodeoxyribonuclease VII activity; molecular_function GO:0004828; serine-tRNA ligase activity; molecular_fu…	{NA}	{NA}	{NA}	{NA}
SE.1A0958	{Contig12:955049:957436:+}	{gi|597930936|ref|XP_007319812.1|; hypothetical protein [Serpula lacrymans]}	{cci:CC1G_03396; K09272 SSRP1 structure-specific recognition protein 1 -- --}	{SPBC609.05; KOG0526 Nucleosome-binding factor SPN, POB3 subunit KLB Transcription ; Replication, recombination and repair ; Chromatin structure and dynamics ;}	{NA}	{NA}	{NA}	{NA}	{NA}	{NA}
SE.1A0959	{Contig12:957674:961011:-}	{gi|630362415|ref|XP_007870482.1|; hypothetical protein [Gloeophyllum trabeum ATCC 11539, GLOTRDRAFT_118097]}	{NA}	{NA}	{NA}	{NA}	{NA}	{NA}	{NA}	{NA}
SE.1A0960	{Contig12:964999:966347:+}	{gi|646398463|gb|KDQ62614.1|; hypothetical protein [Jaapia argillacea MUCL 33604, JAAARDRAFT_66305]}	{lbc:LACBIDRAFT_309610; K11799 WDR21A WD repeat-containing protein 21A -- --}	{NA}	{NA}	{GO:0005515; protein binding; molecular_function}	{NA}	{NA}	{NA}	{NA}
SE.1A0961	{Contig12:966525:967684:-}	{gi|403418740|emb|CCM05440.1|; predicted protein [Fibroporia radiculosa]}	{cci:CC1G_02991; K14715 --}	{NA}	{NA}	{GO:0016020; membrane; cellular_component GO:0030001; metal ion transport; biological_process GO:0055085; transmembrane transport; biological_process GO:0046873; metal ion transmembrane transporter activity; molecular_function}	{NA}	{NA}	{NA}	{NA}
SE.1A0962	{Contig12:969244:971087:-}	{gi|170089389|ref|XP_001875917.1|; predicted protein [Laccaria bicolor S238N-H82]}	{NA}	{NA}	{NA}	{NA}	{NA}	{NA}	{NA}	{NA}
SE.1A0963	{Contig12:971437:974349:+}	{gi|170090203|ref|XP_001876324.1|; predicted protein [Laccaria bicolor S238N-H82]}	{lbc:LACBIDRAFT_309262; K13211 GCFC GC-rich sequence DNA-binding factor -- --}	{NA}	{NA}	{GO:0000390; spliceosome disassembly; biological_process GO:0071008; U2-type post-mRNA release spliceosomal complex; cellular_component}	{NA}	{NA}	{NA}	{NA}
SE.1A0964	{Contig12:976041:977503:+}	{gi|527296677|gb|EPS97502.1|; hypothetical protein [Fomitopsis pinicola FP-58527 SS1, FOMPIDRAFT_1024985]}	{lbc:LACBIDRAFT_252507; K03441 GLP-F aquaglyceroporin related protein, other eukaryote -- --}	{YFL054c; KOG0224 Aquaporin (major intrinsic protein family) G Carbohydrate transport and metabolism ;}	{gnl|TC-DB|P43549; 1.A.8.9.7 HYPOTHETICAL 70.5 KDA PROTEIN IN AGP3-DAK3 INTERGENIC REGION - Saccharomyces cerevisiae (Baker's yeast).}	{GO:0005215; NA GO:0016020; membrane; cellular_component GO:0006810; transport; biological_process}	{NA}	{NA}	{NA}	{NA}
SE.1A0965	{Contig12:978183:980148:-}	{gi|170111463|ref|XP_001886935.1|; predicted protein [Laccaria bicolor S238N-H82]}	{NA}	{NA}	{NA}	{NA}	{NA}	{NA}	{NA}	{NA}
SE.1A0966	{Contig12:980584:981709:-}	{gi|630357491|ref|XP_007868046.1|; short-chain dehydrogenase [Gloeophyllum trabeum ATCC 11539]}	{afm:AFUA_8G00280; K00540 E1.-.-.- -- -- --}	{NA}	{NA}	{GO:0016491; oxidoreductase activity; molecular_function GO:0008152; NA}	{NA}	{NA}	{NA}	{NA}
SE.1A0967	{Contig12:982528:986554:+}	{gi|630181367|ref|XP_007845456.1|; map microtubule affinity-regulating kinase 4 isoform 2 [Moniliophthora roreri MCA 2997]}	{NA}	{NA}	{NA}	{GO:0005524; ATP binding; molecular_function GO:0004672; protein kinase activity; molecular_function GO:0006468; protein phosphorylation; biological_process GO:0003824; NA}	{NA}	{NA}	{NA}	{NA}
SE.1A0968	{Contig12:988862:989816:+}	{gi|630357491|ref|XP_007868046.1|; short-chain dehydrogenase [Gloeophyllum trabeum ATCC 11539]}	{afm:AFUA_8G00280; K00540 E1.-.-.- -- -- --}	{Hs19923931; KOG1208 Dehydrogenases with different specificities (related to short-chain alcohol dehydrogenases) Q Secondary metabolites biosynthesis, transport and catabolism ;}	{NA}	{GO:0008152; NA GO:0016491; oxidoreductase activity; molecular_function}	{NA}	{NA}	{NA}	{NA}
SE.1A0969	{Contig12:990081:991063:-}	{gi|695580554|ref|XP_009553168.1|; Esterase/lipase/thioesterase [Heterobasidion irregulare TC 32-1]}	{rah:Rahaq_4604; K01259 pip proline iminopeptidase 3.4.11.5 Metabolism; Amino acid metabolism; Arginine and proline metabolism [PATH:ko00330]}	{NA}	{NA}	{GO:0016788; hydrolase activity, acting on ester bonds; molecular_function GO:0009058; biosynthetic process; biological_process GO:0006508; proteolysis; biological_process GO:0004177; aminopeptidase activity; molecular_function}	{NA}	{NA}	{NA}	{NA}
SE.1A0970	{Contig12:992051:993128:-}	{gi|630202391|ref|XP_007852230.1|; hypothetical protein [Moniliophthora roreri MCA 2997, Moror_14685]}	{NA}	{NA}	{NA}	{GO:0006355; regulation of transcription, DNA-dependent; biological_process GO:0016592; mediator complex; cellular_component GO:0001104; RNA polymerase II transcription cofactor activity; molecular_function}	{NA}	{NA}	{NA}	{NA}
SE.1A0971	{Contig12:994021:995193:+}	{gi|630357493|ref|XP_007868047.1|; NAD P-binding protein [Gloeophyllum trabeum ATCC 11539]}	{afm:AFUA_8G00280; K00540 E1.-.-.- -- -- --}	{Hs19923931; KOG1208 Dehydrogenases with different specificities (related to short-chain alcohol dehydrogenases) Q Secondary metabolites biosynthesis, transport and catabolism ;}	{NA}	{GO:0016491; oxidoreductase activity; molecular_function GO:0008152; NA}	{NA}	{NA}	{NA}	{NA}
SE.1A0972	{Contig12:995553:1002321:-}	{gi|646398495|gb|KDQ62646.1|; hypothetical protein [Jaapia argillacea MUCL 33604, JAAARDRAFT_54566]}	{cci:CC1G_03004; K09291 TPR nucleoprotein TPR -- Genetic Information Processing; Translation; RNA transport [PATH:ko03013]Environmental Information Processing; Signal transduction; MAPK signaling pathway - yeast [PATH:ko04011]Human Diseases; Cancers; Pathways in cancer [PATH:ko05200]Human Diseases; Cancers; Thyroid cancer [PATH:ko05216]}	{NA}	{NA}	{GO:0005737; cytoplasm; cellular_component GO:0006606; protein import into nucleus; biological_process GO:0016020; membrane; cellular_component GO:0016032; NA GO:0005643; nuclear pore; cellular_component}	{NA}	{NA}	{NA}	{NA}
SE.1A0973	{Contig12:1002618:1003150:+}	{gi|242205952|ref|XP_002468833.1|; 40S ribosomal protein S20 [Postia placenta Mad-698-R]}	{ppl:POSPLDRAFT_108749; K02969 RP-S20e, RPS20 small subunit ribosomal protein S20e -- Genetic Information Processing; Translation; Ribosome [PATH:ko03010]}	{SPCC576.09; KOG0900 40S ribosomal protein S20 J Translation, ribosomal structure and biogenesis ;}	{NA}	{NA}	{NA}	{NA}	{NA}	{NA}
SE.1A0974	{Contig12:1003456:1004136:+}	{gi|630181355|ref|XP_007845452.1|; maintenance of ploidy protein mob2 [Moniliophthora roreri MCA 2997]}	{ptr:459544; K06685 MOB1 maintenance of ploidy protein MOB1 (MPS1 binder 1) -- Cellular Processes; Cell growth and death; Cell cycle - yeast [PATH:ko04111]Environmental Information Processing; Signal transduction; Hippo signaling pathway [PATH:ko04390]Environmental Information Processing; Signal transduction; Hippo signaling pathway - fly [PATH:ko04391]}	{SPCC970.04c; KOG0440 Cell cycle-associated protein Mob1-1 D Cell cycle control, cell division, chromosome partitioning ;}	{NA}	{NA}	{NA}	{NA}	{NA}	{NA}
SE.1A0975	{Contig12:1004816:1005801:+}	{gi|648168815|gb|KDR82455.1|; hypothetical protein [Galerina marginata CBS 339.88, GALMADRAFT_237782]}	{dre:393169; K06685 MOB1 maintenance of ploidy protein MOB1 (MPS1 binder 1) -- Cellular Processes; Cell growth and death; Cell cycle - yeast [PATH:ko04111]Environmental Information Processing; Signal transduction; Hippo signaling pathway [PATH:ko04390]Environmental Information Processing; Signal transduction; Hippo signaling pathway - fly [PATH:ko04391]}	{SPCC970.04c; KOG0440 Cell cycle-associated protein Mob1-1 D Cell cycle control, cell division, chromosome partitioning ;}	{NA}	{NA}	{NA}	{NA}	{NA}	{NA}
SE.1A0976	{Contig12:1006100:1007032:-}	{gi|599114348|ref|XP_007385499.1|; hypothetical protein [Punctularia strigosozonata HHB-11173 SS5, PUNSTDRAFT_53578]}	{NA}	{NA}	{NA}	{GO:0009055; NA GO:0005507; copper ion binding; molecular_function}	{NA}	{NA}	{YES}	{NA}
SE.1A0977	{Contig12:1007284:1008148:+}	{gi|646398493|gb|KDQ62644.1|; hypothetical protein [Jaapia argillacea MUCL 33604, JAAARDRAFT_66330]}	{lbc:LACBIDRAFT_182812; K01598 PPCDC, coaC phosphopantothenoylcysteine decarboxylase 4.1.1.36 Metabolism; Metabolism of cofactors and vitamins; Pantothenate and CoA biosynthesis [PATH:ko00770]}	{SPAC15E1.04_1; KOG0672 Halotolerance protein HAL3 (contains flavoprotein domain) PD Inorganic ion transport and metabolism ; Cell cycle control, cell division, chromosome partitioning ;}	{NA}	{GO:0003824; NA}	{NA}	{NA}	{NA}	{NA}
SE.1A0978	{Contig12:1011028:1012257:-}	{gi|170090211|ref|XP_001876328.1|; predicted protein [Laccaria bicolor S238N-H82]}	{lbc:LACBIDRAFT_182799; K14319 RANGAP1 Ran GTPase-activating protein 1 -- Genetic Information Processing; Translation; RNA transport [PATH:ko03013]}	{SPAC22E12.07; KOG1909 Ran GTPase-activating protein AYT RNA processing and modification ; Nuclear structure ; Signal transduction mechanisms ;}	{NA}	{NA}	{NA}	{NA}	{NA}	{NA}
SE.1A0979	{Contig12:1012524:1013558:+}	{gi|695580554|ref|XP_009553168.1|; Esterase/lipase/thioesterase [Heterobasidion irregulare TC 32-1]}	{pba:PSEBR_a719; K01259 pip proline iminopeptidase 3.4.11.5 Metabolism; Amino acid metabolism; Arginine and proline metabolism [PATH:ko00330]}	{NA}	{NA}	{GO:0016788; hydrolase activity, acting on ester bonds; molecular_function GO:0009058; biosynthetic process; biological_process GO:0006508; proteolysis; biological_process GO:0004177; aminopeptidase activity; molecular_function}	{NA}	{NA}	{NA}	{NA}
SE.1A0980	{Contig12:1013969:1015101:+}	{gi|630357493|ref|XP_007868047.1|; NAD P-binding protein [Gloeophyllum trabeum ATCC 11539]}	{afm:AFUA_8G00280; K00540 E1.-.-.- -- -- --}	{NA}	{NA}	{GO:0008152; NA GO:0016491; oxidoreductase activity; molecular_function GO:0009058; biosynthetic process; biological_process}	{NA}	{NA}	{NA}	{NA}
SE.1A0981	{Contig12:1015204:1019910:-}	{gi|648169451|gb|KDR83091.1|; hypothetical protein [Galerina marginata CBS 339.88, GALMADRAFT_238908]}	{NA}	{NA}	{NA}	{GO:0005524; ATP binding; molecular_function GO:0016887; ATPase activity; molecular_function GO:0003677; DNA binding; molecular_function GO:0015074; DNA integration; biological_process}	{NA}	{NA}	{NA}	{NA}
SE.1A0982	{Contig12:1020952:1022110:-}	{gi|630179528|ref|XP_007844862.1|; hypothetical protein [Moniliophthora roreri MCA 2997, Moror_12387]}	{NA}	{NA}	{NA}	{NA}	{NA}	{NA}	{NA}	{NA}
SE.1A0983	{Contig12:1022996:1024399:+}	{gi|302689729|ref|XP_003034544.1|; hypothetical protein [Schizophyllum commune H4-8, SCHCODRAFT_75500]}	{NA}	{NA}	{NA}	{NA}	{NA}	{NA}	{NA}	{NA}
SE.1A0984	{Contig12:1024638:1025741:-}	{gi|630357493|ref|XP_007868047.1|; NAD P-binding protein [Gloeophyllum trabeum ATCC 11539]}	{afm:AFUA_8G00280; K00540 E1.-.-.- -- -- --}	{NA}	{NA}	{GO:0016491; oxidoreductase activity; molecular_function GO:0008152; NA}	{NA}	{NA}	{NA}	{NA}
SE.1A0985	{Contig12:1029448:1031238:+}	{gi|170089233|ref|XP_001875839.1|; predicted protein [Laccaria bicolor S238N-H82]}	{NA}	{NA}	{NA}	{NA}	{NA}	{NA}	{NA}	{NA}
SE.1A0986	{Contig12:1032028:1036140:-}	{NA}	{NA}	{NA}	{NA}	{GO:0006508; proteolysis; biological_process GO:0008234; cysteine-type peptidase activity; molecular_function}	{NA}	{NA}	{NA}	{NA}
SE.1A0987	{Contig12:1045697:1046847:-}	{gi|599393048|ref|XP_007399439.1|; hypothetical protein [Phanerochaete carnosa HHB-10118-sp, PHACADRAFT_261880]}	{NA}	{NA}	{NA}	{GO:0008152; NA GO:0016491; oxidoreductase activity; molecular_function}	{NA}	{NA}	{NA}	{NA}
SE.1A0988	{Contig12:1048844:1051134:-}	{gi|595781816|ref|XP_007269451.1|; family S53 protease-like protein [Fomitiporia mediterranea MF3/22]}	{ppl:POSPLDRAFT_89318; K01279 TPP1, CLN2 tripeptidyl-peptidase I 3.4.14.9 Cellular Processes; Transport and catabolism; Lysosome [PATH:ko04142]}	{NA}	{NA}	{GO:0008236; serine-type peptidase activity; molecular_function}	{NA}	{NA}	{YES}	{NA}
SE.1A0989	{Contig12:1052552:1059613:+}	{gi|597930894|ref|XP_007319791.1|; hypothetical protein [Serpula lacrymans]}	{NA}	{NA}	{NA}	{GO:0006397; mRNA processing; biological_process GO:0005634; nucleus; cellular_component GO:0005515; protein binding; molecular_function GO:0003676; nucleic acid binding; molecular_function}	{NA}	{NA}	{NA}	{NA}
SE.1A0990	{Contig12:1060271:1062295:-}	{gi|695553477|ref|XP_009546384.1|; polysaccharide lyase family 4 protein [Heterobasidion irregulare TC 32-1]}	{afm:AFUA_4G03780; K06036 E4.2.2.- -- -- --}	{NA}	{NA}	{GO:0030246; carbohydrate binding; molecular_function GO:0005975; carbohydrate metabolic process; biological_process GO:0016837; carbon-oxygen lyase activity, acting on polysaccharides; molecular_function}	{NA}	{NA}	{NA}	{CCA68112.1_PL4; {PIIN_01980;--;Piriformospora indica (Pirin1);--} rhamnogalacturonan lyase (EC 4.2.2.-). NA}
SE.1A0991	{Contig12:1063727:1064207:-}	{gi|695553470|ref|XP_009546382.1|; hypothetical protein HETIRDRAFT_242192, partial [Heterobasidion irregulare TC 32-1]}	{NA}	{NA}	{NA}	{NA}	{NA}	{NA}	{NA}	{NA}
SE.1A0992	{Contig12:1067073:1069478:+}	{gi|597930880|ref|XP_007319784.1|; hypothetical protein [Serpula lacrymans]}	{NA}	{NA}	{NA}	{NA}	{NA}	{NA}	{NA}	{NA}
SE.1A0993	{Contig12:1071387:1073136:+}	{gi|568460702|ref|XP_006462681.1|; hypothetical protein [Agaricus bisporus]}	{NA}	{NA}	{NA}	{GO:0006351; transcription, DNA-dependent; biological_process GO:0008270; zinc ion binding; molecular_function GO:0005634; nucleus; cellular_component GO:0003677; DNA binding; molecular_function}	{PHI:1820; GzZC135 FGSG_13135 5518 Fusarium graminearum unaffected pathogenicity}	{NA}	{NA}	{NA}
SE.1A0994	{Contig12:1073832:1075339:+}	{gi|646398398|gb|KDQ62549.1|; hypothetical protein [Jaapia argillacea MUCL 33604, JAAARDRAFT_30452]}	{lbc:LACBIDRAFT_309256; K10684 UBLE1A, SAE1 ubiquitin-like 1-activating enzyme E1 A 6.3.2.19 Genetic Information Processing; Folding, sorting and degradation; Ubiquitin mediated proteolysis [PATH:ko04120]}	{NA}	{NA}	{GO:0003824; NA}	{NA}	{NA}	{NA}	{NA}
SE.1A0995	{Contig12:1076166:1078375:+}	{gi|646398397|gb|KDQ62548.1|; glycoside hydrolase family 16 protein [Jaapia argillacea MUCL 33604]}	{NA}	{NA}	{NA}	{NA}	{NA}	{NA}	{NA}	{CCA67817.1_GH16; {PIIN_01641;--;Piriformospora indica (Pirin1);--} xyloglucan:xyloglucosyltransferase (EC 2.4.1.207); keratan-sulfate endo-1,4-&beta;-galactosidase (EC 3.2.1.103); endo-1,3-&beta;-glucanase (EC 3.2.1.39); endo-1,3(4)-&beta;-glucanase (EC 3.2.1.6); licheninase (EC 3.2.1.73); &beta;-agarase (EC 3.2.1.81); &kappa;-carrageenase (EC 3.2.1.83); xyloglucanase (EC 3.2.1.151); endo-&beta;…
SE.1A0996	{Contig12:1082220:1094385:+}	{gi|630200040|ref|XP_007851458.1|; pre-mrna-processing-splicing factor 8 [Moniliophthora roreri MCA 2997]}	{lbc:LACBIDRAFT_182594; K12856 PRPF8, PRP8 pre-mRNA-processing factor 8 -- Genetic Information Processing; Transcription; Spliceosome [PATH:ko03040]}	{Hs17999537; KOG1795 U5 snRNP spliceosome subunit A RNA processing and modification ;}	{NA}	{GO:0005515; protein binding; molecular_function GO:0003723; RNA binding; molecular_function GO:0000398; nuclear mRNA splicing, via spliceosome; biological_process GO:0030623; U5 snRNA binding; molecular_function GO:0017070; U6 snRNA binding; molecular_function}	{NA}	{NA}	{NA}	{NA}
SE.1A0997	{Contig12:1094697:1098001:-}	{gi|648169562|gb|KDR83202.1|; hypothetical protein [Galerina marginata CBS 339.88, GALMADRAFT_239040]}	{NA}	{YJL094c; KOG1650 Predicted K+/H+-antiporter P Inorganic ion transport and metabolism ;}	{gnl|TC-DB|P40309; 2.A.37.4.1 HYPOTHETICAL 97.1 KDA PROTEIN IN BCK1-TOK1 INTERGENIC REGION - Saccharomyces cerevisiae (Baker's yeast).}	{GO:0015299; solute:hydrogen antiporter activity; molecular_function GO:0006812; cation transport; biological_process GO:0016021; integral to membrane; cellular_component GO:0055085; transmembrane transport; biological_process}	{NA}	{NA}	{NA}	{NA}
SE.1A0998	{Contig12:1099654:1101638:-}	{gi|336370068|gb|EGN98409.1|; hypothetical protein [Serpula lacrymans var. lacrymans S7.3, SERLA73DRAFT_161195]}	{NA}	{NA}	{NA}	{NA}	{NA}	{NA}	{NA}	{NA}
SE.1A0999	{Contig12:1102636:1103808:-}	{gi|648169057|gb|KDR82697.1|; hypothetical protein [Galerina marginata CBS 339.88, GALMADRAFT_134270]}	{NA}	{NA}	{NA}	{GO:0005737; cytoplasm; cellular_component GO:0005643; nuclear pore; cellular_component GO:0033179; proton-transporting V-type ATPase, V0 domain; cellular_component GO:0017056; structural constituent of nuclear pore; molecular_function GO:0015991; ATP hydrolysis coupled proton transport; biological_process GO:0003700; sequence-specific DNA binding transcription factor activity; molecular_function…	{NA}	{NA}	{NA}	{NA}
SE.1A1000	{Contig12:1104129:1108107:+}	{gi|618804365|ref|XP_007304962.1|; hypothetical protein [Stereum hirsutum FP-91666 SS1, STEHIDRAFT_111626]}	{NA}	{NA}	{NA}	{GO:0006353; transcription termination, DNA-dependent; biological_process GO:0003676; nucleic acid binding; molecular_function}	{NA}	{NA}	{NA}	{NA}
SE.1A1001	{Contig12:1109907:1110401:-}	{NA}	{NA}	{NA}	{NA}	{NA}	{NA}	{NA}	{NA}	{NA}
SE.1A1002	{Contig12:1111540:1112899:-}	{gi|597913683|ref|XP_007304140.1|; hypothetical protein [Stereum hirsutum FP-91666 SS1, STEHIDRAFT_156736]}	{NA}	{NA}	{NA}	{NA}	{NA}	{NA}	{NA}	{NA}
SE.1A1003	{Contig12:1113740:1115224:+}	{gi|646307752|gb|KDQ28896.1|; hypothetical protein [Pleurotus ostreatus PC15, PLEOSDRAFT_1038007]}	{cci:CC1G_09970; K09827 ERG27 3-keto steroid reductase 1.1.1.270 Metabolism; Lipid metabolism; Steroid biosynthesis [PATH:ko00100]}	{NA}	{NA}	{GO:0016491; oxidoreductase activity; molecular_function GO:0008152; NA}	{NA}	{NA}	{NA}	{NA}
SE.1A1004	{Contig12:1115349:1116680:-}	{gi|691794124|emb|CDO70860.1|; hypothetical protein [Trametes cinnabarina, BN946_scf184801.g53]}	{ppl:POSPLDRAFT_90137; K10364 CAPZA capping protein (actin filament) muscle Z-line, alpha -- --}	{NA}	{NA}	{GO:0030036; actin cytoskeleton organization; biological_process GO:0071203; WASH complex; cellular_component GO:0003779; actin binding; molecular_function GO:0008290; F-actin capping protein complex; cellular_component}	{NA}	{NA}	{NA}	{NA}
SE.1A1005	{Contig12:1116868:1118760:-}	{gi|170089369|ref|XP_001875907.1|; isocitrate lyase icl [Laccaria bicolor S238N-H82]}	{lbc:LACBIDRAFT_171643; K01637 E4.1.3.1, aceA isocitrate lyase 4.1.3.1 Metabolism; Carbohydrate metabolism; Glyoxylate and dicarboxylate metabolism [PATH:ko00630]Metabolism; Overview; Carbon metabolism [PATH:ko01200]}	{At3g21720; KOG1260 Isocitrate lyase C Energy production and conversion ;}	{NA}	{GO:0003824; NA GO:0008152; NA GO:0051259; protein oligomerization; biological_process GO:0034618; arginine binding; molecular_function}	{PHI:261; ICL1 AAM89498 5022 Leptosphaeria maculans reduced virulence}	{NA}	{NA}	{NA}
SE.1A1006	{Contig12:1122180:1123121:+}	{gi|646398423|gb|KDQ62574.1|; hypothetical protein [Jaapia argillacea MUCL 33604, JAAARDRAFT_171049]}	{NA}	{NA}	{NA}	{GO:0008270; zinc ion binding; molecular_function GO:0016787; hydrolase activity; molecular_function}	{NA}	{NA}	{NA}	{NA}
SE.1A1007	{Contig12:1123219:1125589:-}	{gi|648169064|gb|KDR82704.1|; hypothetical protein [Galerina marginata CBS 339.88, GALMADRAFT_841399]}	{lbc:LACBIDRAFT_188199; K00029 E1.1.1.40, maeB malate dehydrogenase (oxaloacetate-decarboxylating)(NADP+) 1.1.1.40 Metabolism; Carbohydrate metabolism; Pyruvate metabolism [PATH:ko00620]Metabolism; Energy metabolism; Carbon fixation in photosynthetic organisms [PATH:ko00710]Metabolism; Overview; Carbon metabolism [PATH:ko01200]}	{At1g79750; KOG1257 NADP+-dependent malic enzyme C Energy production and conversion ;}	{NA}	{GO:0051287; NAD binding; molecular_function GO:0055114; oxidation-reduction process; biological_process GO:0004471; malate dehydrogenase (decarboxylating) activity; molecular_function}	{NA}	{NA}	{NA}	{NA}
SE.1A1008	{Contig12:1127049:1128146:-}	{gi|527297604|gb|EPS98419.1|; glutathione S-transferase C-terminal-like protein [Fomitopsis pinicola FP-58527 SS1]}	{lbc:LACBIDRAFT_188517; K00799 E2.5.1.18, gst glutathione S-transferase 2.5.1.18 Metabolism; Metabolism of other amino acids; Glutathione metabolism [PATH:ko00480]Metabolism; Xenobiotics biodegradation and metabolism; Metabolism of xenobiotics by cytochrome P450 [PATH:ko00980]Metabolism; Xenobiotics biodegradation and metabolism; Drug metabolism - cytochrome P450 [PATH:ko00982]Human Diseases; Can…	{NA}	{NA}	{GO:0005515; protein binding; molecular_function}	{NA}	{NA}	{NA}	{NA}
SE.1A1009	{Contig12:1128937:1131118:-}	{gi|646304903|gb|KDQ26050.1|; hypothetical protein [Pleurotus ostreatus PC15, PLEOSDRAFT_1067031]}	{NA}	{NA}	{NA}	{GO:0042729; DASH complex; cellular_component GO:0008608; attachment of spindle microtubules to kinetochore; biological_process GO:0005876; spindle microtubule; cellular_component}	{NA}	{NA}	{NA}	{NA}
SE.1A1010	{Contig12:1132099:1134335:-}	{gi|646304904|gb|KDQ26051.1|; hypothetical protein [Pleurotus ostreatus PC15, PLEOSDRAFT_32249]}	{lbc:LACBIDRAFT_309234; K11309 RTT109, KAT11 regulator of Ty1 transposition protein 109 -- --}	{NA}	{NA}	{NA}	{NA}	{NA}	{NA}	{NA}
SE.1A1011	{Contig12:1137156:1141188:-}	{gi|646304905|gb|KDQ26052.1|; hypothetical protein [Pleurotus ostreatus PC15, PLEOSDRAFT_1058212]}	{lbc:LACBIDRAFT_245059; K03347 CUL1, CDC53 cullin 1 -- Cellular Processes; Cell growth and death; Cell cycle [PATH:ko04110]Cellular Processes; Cell growth and death; Cell cycle - yeast [PATH:ko04111]Cellular Processes; Cell growth and death; Oocyte meiosis [PATH:ko04114]Genetic Information Processing; Folding, sorting and degradation; Ubiquitin mediated proteolysis [PATH:ko04120]Genetic Informati…	{Hs4503161; KOG2166 Cullins D Cell cycle control, cell division, chromosome partitioning ;}	{NA}	{GO:0003677; DNA binding; molecular_function GO:0031625; ubiquitin protein ligase binding; molecular_function GO:0031461; cullin-RING ubiquitin ligase complex; cellular_component GO:0008152; NA GO:0006511; ubiquitin-dependent protein catabolic process; biological_process GO:0008168; methyltransferase activity; molecular_function GO:0045892; negative regulation of transcription, DNA-dependent; bio…	{NA}	{NA}	{NA}	{NA}
SE.1A1012	{Contig12:1141277:1142439:+}	{gi|170090181|ref|XP_001876313.1|; predicted protein [Laccaria bicolor S238N-H82]}	{NA}	{NA}	{NA}	{NA}	{NA}	{NA}	{NA}	{NA}
SE.1A1013	{Contig12:1142498:1144743:-}	{gi|170089351|ref|XP_001875898.1|; predicted protein [Laccaria bicolor S238N-H82]}	{lbc:LACBIDRAFT_323023; K14767 UTP3, SAS10 U3 small nucleolar RNA-associated protein 3 -- --}	{NA}	{NA}	{NA}	{NA}	{NA}	{NA}	{NA}
SE.1A1014	{Contig12:1145881:1149133:-}	{gi|648169080|gb|KDR82720.1|; hypothetical protein [Galerina marginata CBS 339.88, GALMADRAFT_112664]}	{NA}	{NA}	{NA}	{GO:0003677; DNA binding; molecular_function GO:0005634; nucleus; cellular_component GO:0008270; zinc ion binding; molecular_function GO:0006351; transcription, DNA-dependent; biological_process}	{NA}	{NA}	{NA}	{NA}
SE.1A1015	{Contig12:1149302:1149846:+}	{gi|170089347|ref|XP_001875896.1|; predicted protein [Laccaria bicolor S238N-H82]}	{NA}	{NA}	{NA}	{GO:0005741; mitochondrial outer membrane; cellular_component GO:0055085; transmembrane transport; biological_process GO:0006812; cation transport; biological_process GO:0008324; cation transmembrane transporter activity; molecular_function GO:0016020; membrane; cellular_component GO:0006886; intracellular protein transport; biological_process}	{NA}	{NA}	{NA}	{NA}
SE.1A1016	{Contig12:1150244:1151474:-}	{gi|618803877|ref|XP_007304718.1|; NADH dehydrogenase [Stereum hirsutum FP-91666 SS1]}	{lbc:LACBIDRAFT_230624; K03953 NDUFA9 NADH dehydrogenase (ubiquinone) 1 alpha subcomplex 9 1.6.5.3 1.6.99.3 Metabolism; Energy metabolism; Oxidative phosphorylation [PATH:ko00190]Human Diseases; Endocrine and metabolic diseases; Non-alcoholic fatty liver disease (NAFLD) [PATH:ko04932]Human Diseases; Neurodegenerative diseases; Alzheimer's disease [PATH:ko05010]Human Diseases; Neurodegenerative di…	{NA}	{NA}	{GO:0003854; 3-beta-hydroxy-delta5-steroid dehydrogenase activity; molecular_function GO:0045226; extracellular polysaccharide biosynthetic process; biological_process GO:0050662; coenzyme binding; molecular_function GO:0055114; oxidation-reduction process; biological_process GO:0016616; oxidoreductase activity, acting on the CH-OH group of donors, NAD or NADP as acceptor; molecular_function GO:0…	{NA}	{NA}	{NA}	{NA}
SE.1A1017	{Contig12:1151960:1152460:+}	{gi|646398437|gb|KDQ62588.1|; hypothetical protein [Jaapia argillacea MUCL 33604, JAAARDRAFT_30493]}	{NA}	{NA}	{NA}	{NA}	{NA}	{NA}	{NA}	{NA}
SE.1A1018	{Contig12:1153222:1154654:-}	{gi|646304839|gb|KDQ25986.1|; hypothetical protein [Pleurotus ostreatus PC15, PLEOSDRAFT_1106869]}	{NA}	{NA}	{NA}	{GO:0003700; sequence-specific DNA binding transcription factor activity; molecular_function GO:0006355; regulation of transcription, DNA-dependent; biological_process GO:0003677; DNA binding; molecular_function}	{NA}	{NA}	{NA}	{NA}
[truncated: 8,346 more rows]

## Sheet: Table S4
TABLE S4 Putative CYPs genes families of S. edulis
Family	Total gene number
CYP665	2
CYP5037	13
CYP65	2
CYP645	2
CYP502	4
CYP641	2
CYP619	3
CYP512	4
CYP5065	5
CYP5150	4
CYP5144	14
CYP5156	5
CYP5154	2
CYP5143	1
CYP5141	1
CYP5140	1
[truncated: 18 more rows]

## Sheet: Table S5
TABLE S5 Genes predicted to be involved in secondary metabolism of S. edulis
[truncated: 38 more rows]

[truncated: 2 more sheets: Table S6, Table S7]
